# Supplementary material for: Oxygen environment and islet size are the primary limiting factors of isolated pancreatic islet survival
Source: PLoS One. 2017 Aug 23;12(8):e0183780. doi: 10.1371/journal.pone.0183780 (PMC5568442; doi:10.1371/journal.pone.0183780)
Supplement: S2 Table — (XLSX) [file pone.0183780.s002.xlsx]

## Sheet: Fig.1B
Donor	Islets#	Islet Area (um2) in slides	Estimated Islet Volume (um3)	# of Nuclei/islet	Estimated # of Nuclei in islet sphere	Estimated single cell volume (um3)
1	1	15682.1	1.4773e+06	170	1667.39	885.995
1	2	5031.41	268472	58	332.281	807.965
1	3	22274.4	2.50076e+06	196	2064.18	1211.5
2	4	16758.4	1.63197e+06	141	1259.48	1295.75
2	5	16313.3	1.56739e+06	150	1381.98	1134.16
2	6	12350.6	1.03252e+06	113	903.611	1142.66
3	7	36116.5	5.16324e+06	257	3099.3	1665.94
3	8	9904.31	741481	88	620.995	1194.02
3	9	12823.7	1.0924e+06	123	1026.18	1064.54
4	10	23668.4	2.73916e+06	194	2032.67	1347.57
4	11	29617.2	3.83425e+06	252	3009.29	1274.14
4	12	8941.73	636057	85	589.511	1078.96
5	13	11606.8	940659	92	663.813	1417.05
5	14	15303.2	1.42408e+06	154	1437.62	990.583
5	15	14835.9	1.35936e+06	146	1327.07	1024.33
6	16	15970.4	1.51823e+06	136	1193.09	1272.52
6	17	17506.4	1.74245e+06	150	1381.98	1260.84
6	18	18518	1.89564e+06	189	1954.59	969.836
7	19	9054.89	648169	72	459.582	1410.35
7	20	15341.3	1.42942e+06	113	903.611	1581.89
7	21	18837.6	1.94492e+06	162	1551.09	1253.91
8	22	7085.95	448705	84	579.139	774.78
8	23	10056.3	758610	97	718.657	1055.59
8	24	6973.83	438098	78	518.21	845.406
9	25	13476.7	1.1769e+06	120	988.862	1190.16
9	26	5447.02	302414	56	315.243	959.304
9	27	11193.1	890825	90	642.285	1386.96

## Sheet: Fig.1C
Cells	OCR	Cells counted	Ave-OCR/cell	Date of Ex
INS-1	212.594	62000	0.00342893	2016-09-14
INS-1	244.361	68000	0.00359354	2016-09-08
INS-1	197.55	53500	0.00369252	2016-09-14
INS-1	225.78	53500	0.00422019	2016-09-14
INS-1	226.917	51000	0.00444934	2016-09-14
INS-1	364.842	76000	0.00480056	2016-09-08
INS-1	394.069	75500	0.00521946	2016-09-08
INS-1	323.745	57500	0.00563035	2016-09-08
NIT-1	69.3683	30500	0.00227437	2016-09-13
NIT-1	109.135	36000	0.00303152	2016-09-13
NIT-1	169.365	54750	0.00309343	2016-09-13
NIT-1	316.769	85500	0.00370491	2016-09-14
NIT-1	210.729	53500	0.00393886	2016-09-13
NIT-1	304.559	55000	0.00553744	2016-09-14
NIT-1	452.786	81500	0.00555566	2016-09-14
NIT-1	340.095	58000	0.00586371	2016-09-14
TC-1	232.358	78000	0.00297895	2016-09-08
TC-1	137.733	36000	0.00382591	2016-09-14
TC-1	249.269	60500	0.00412014	2016-09-08
TC-1	235.826	50000	0.00471652	2016-09-08
TC-1	270.118	55000	0.00491124	2016-09-14
TC-1	277.833	56500	0.0049174	2016-09-14
TC-1	664.102	88500	0.00750398	2016-09-08
TC-1	638.189	75500	0.00845284	2016-09-08

## Sheet: Fig.2B
Islet batch	O2 (%)	Islet#	Viability
1	1	ROI 1	88.7991
1	1	ROI 10	98.492
1	1	ROI 11	98.3777
1	1	ROI 12	100
1	1	ROI 13	97.2739
1	1	ROI 14	100
1	1	ROI 15	100
1	1	ROI 16	100
1	1	ROI 17	79.6025
1	1	ROI 18	100
1	1	ROI 19	100
1	1	ROI 2	100
1	1	ROI 20	100
1	1	ROI 21	98.6047
1	1	ROI 22	96.2596
1	1	ROI 23	96.4065
1	1	ROI 24	100
1	1	ROI 25	100
1	1	ROI 26	100
1	1	ROI 27	99.8147
1	1	ROI 28	100
1	1	ROI 29	100
1	1	ROI 3	100
1	1	ROI 30	100
1	1	ROI 31	94.7612
1	1	ROI 32	100
1	1	ROI 33	100
1	1	ROI 34	100
1	1	ROI 35	100
1	1	ROI 36	100
1	1	ROI 37	100
1	1	ROI 38	100
1	1	ROI 39	100
1	1	ROI 4	100
1	1	ROI 40	100
1	1	ROI 41	100
1	1	ROI 42	98.785
1	1	ROI 43	100
1	1	ROI 44	100
1	1	ROI 45	100
1	1	ROI 46	100
1	1	ROI 47	100
1	1	ROI 48	100
1	1	ROI 49	100
1	1	ROI 5	100
1	1	ROI 50	100
1	1	ROI 51	100
1	1	ROI 52	100
1	1	ROI 53	90.8563
1	1	ROI 54	100
1	1	ROI 55	100
1	1	ROI 56	100
1	1	ROI 57	100
1	1	ROI 58	99.2203
1	1	ROI 59	99.3198
1	1	ROI 6	100
1	1	ROI 60	100
1	1	ROI 61	100
1	1	ROI 62	100
1	1	ROI 63	98.3557
1	1	ROI 64	100
1	1	ROI 65	100
1	1	ROI 66	98.4888
1	1	ROI 67	100
1	1	ROI 68	100
1	1	ROI 69	100
1	1	ROI 7	96.9772
1	1	ROI 70	53.5862
1	1	ROI 71	99.4437
1	1	ROI 72	99.7238
1	1	ROI 73	100
1	1	ROI 74	100
1	1	ROI 75	100
1	1	ROI 76	100
1	1	ROI 77	100
1	1	ROI 78	100
1	1	ROI 79	100
1	1	ROI 8	99.1574
1	1	ROI 80	100
1	1	ROI 81	99.3903
1	1	ROI 82	100
1	1	ROI 83	100
1	1	ROI 84	100
1	1	ROI 85	100
1	1	ROI 86	100
1	1	ROI 87	100
1	1	ROI 88	98.5916
1	1	ROI 89	98.1251
1	1	ROI 9	100
1	1	ROI 90	100
1	1	ROI 92	99.7202
1	1	ROI 93	100
1	1	ROI 94	99.2524
1	1	ROI 95	100
1	1	ROI 96	98.7851
1	1	ROI 97	100
1	1	ROI 98	100
3	1	ROI 1	99.5179
3	1	ROI 2	99.1462
3	1	ROI 3	100
3	1	ROI 4	100
3	1	ROI 6	100
3	1	ROI 7	100
3	1	ROI 8	100
3	1	ROI 9	100
3	1	ROI 10	100
3	1	ROI 11	95.8451
3	1	ROI 12	85.3722
3	1	ROI 13	95.2199
3	1	ROI 14	99.8374
3	1	ROI 15	100
3	1	ROI 16	100
3	1	ROI 17	100
3	1	ROI 18	100
3	1	ROI 19	100
3	1	ROI 20	97.1598
3	1	ROI 21	100
3	1	ROI 22	100
3	1	ROI 23	100
3	1	ROI 24	98.6629
3	1	ROI 25	100
3	1	ROI 26	100
3	1	ROI 27	100
3	1	ROI 28	100
3	1	ROI 29	100
3	1	ROI 30	96.6363
3	1	ROI 31	100
3	1	ROI 32	100
3	1	ROI 33	100
3	1	ROI 34	100
3	1	ROI 35	100
3	1	ROI 36	100
3	1	ROI 37	100
3	1	ROI 38	100
3	1	ROI 39	100
2	1	ROI 1	100
2	1	ROI 10	100
2	1	ROI 11	100
2	1	ROI 12	100
2	1	ROI 13	100
2	1	ROI 14	100
2	1	ROI 15	92.7202
2	1	ROI 16	97.8525
2	1	ROI 17	100
2	1	ROI 18	96.1952
2	1	ROI 19	100
2	1	ROI 2	100
2	1	ROI 20	99.4803
2	1	ROI 21	98.5058
2	1	ROI 22	95.3027
2	1	ROI 23	100
2	1	ROI 24	89.4151
2	1	ROI 25	100
2	1	ROI 26	100
2	1	ROI 27	100
2	1	ROI 28	95.4406
2	1	ROI 29	100
2	1	ROI 3	100
2	1	ROI 30	100
2	1	ROI 31	100
2	1	ROI 32	100
2	1	ROI 33	100
2	1	ROI 4	100
2	1	ROI 5	98.3764
2	1	ROI 6	100
2	1	ROI 7	100
2	1	ROI 8	100
2	1	ROI 9	100
2	1	ROI 1	100
2	1	ROI 10	100
2	1	ROI 11	100
2	1	ROI 12	100
2	1	ROI 13	100
2	1	ROI 14	100
2	1	ROI 15	100
2	1	ROI 16	92.1526
2	1	ROI 17	100
2	1	ROI 18	100
2	1	ROI 19	100
2	1	ROI 2	100
2	1	ROI 20	100
2	1	ROI 21	98.9782
2	1	ROI 22	100
2	1	ROI 23	97.6817
2	1	ROI 24	100
2	1	ROI 25	100
2	1	ROI 26	99.7608
2	1	ROI 27	100
2	1	ROI 28	100
2	1	ROI 29	100
2	1	ROI 3	100
2	1	ROI 30	100
2	1	ROI 31	100
2	1	ROI 32	100
2	1	ROI 33	92.9396
2	1	ROI 34	100
2	1	ROI 35	100
2	1	ROI 36	100
2	1	ROI 37	100
2	1	ROI 38	100
2	1	ROI 39	100
2	1	ROI 4	100
2	1	ROI 40	100
2	1	ROI 41	98.2878
2	1	ROI 42	100
2	1	ROI 5	100
2	1	ROI 6	100
2	1	ROI 7	98.8796
2	1	ROI 8	96.3544
2	1	ROI 9	87.0823
1	10	ROI 1	100
1	10	ROI 10	100
1	10	ROI 100	100
1	10	ROI 101	100
1	10	ROI 102	100
1	10	ROI 103	100
1	10	ROI 104	100
1	10	ROI 11	99.645
1	10	ROI 12	100
1	10	ROI 13	100
1	10	ROI 14	100
1	10	ROI 15	100
1	10	ROI 16	99.4631
1	10	ROI 17	100
1	10	ROI 18	100
1	10	ROI 19	100
1	10	ROI 2	100
1	10	ROI 20	100
1	10	ROI 21	97.2002
1	10	ROI 22	100
1	10	ROI 23	100
1	10	ROI 24	100
1	10	ROI 25	100
1	10	ROI 26	20
1	10	ROI 27	100
1	10	ROI 28	100
1	10	ROI 29	93.7918
1	10	ROI 3	100
1	10	ROI 30	98.7655
1	10	ROI 31	100
1	10	ROI 32	100
1	10	ROI 33	100
1	10	ROI 34	100
1	10	ROI 35	100
1	10	ROI 36	100
1	10	ROI 37	100
1	10	ROI 38	100
1	10	ROI 39	97.0013
1	10	ROI 4	100
1	10	ROI 40	99.7059
1	10	ROI 41	100
1	10	ROI 42	100
1	10	ROI 43	100
1	10	ROI 44	100
1	10	ROI 45	100
1	10	ROI 46	100
1	10	ROI 47	100
1	10	ROI 48	100
1	10	ROI 49	100
1	10	ROI 5	99.6364
1	10	ROI 50	100
1	10	ROI 51	100
1	10	ROI 52	94.2542
1	10	ROI 53	100
1	10	ROI 54	100
1	10	ROI 56	96.5056
1	10	ROI 57	100
1	10	ROI 58	100
1	10	ROI 59	99.8893
1	10	ROI 6	94.6226
1	10	ROI 60	100
1	10	ROI 61	100
1	10	ROI 62	100
1	10	ROI 63	100
1	10	ROI 64	100
1	10	ROI 65	100
1	10	ROI 66	100
1	10	ROI 67	99.1903
1	10	ROI 68	100
1	10	ROI 69	99.8654
1	10	ROI 7	100
1	10	ROI 70	100
1	10	ROI 71	100
1	10	ROI 72	100
1	10	ROI 73	100
1	10	ROI 74	100
1	10	ROI 75	100
1	10	ROI 76	100
1	10	ROI 77	100
1	10	ROI 78	100
1	10	ROI 79	100
1	10	ROI 8	100
1	10	ROI 80	100
1	10	ROI 81	100
1	10	ROI 82	100
1	10	ROI 83	100
1	10	ROI 84	100
1	10	ROI 85	95.7999
1	10	ROI 86	100
1	10	ROI 87	100
1	10	ROI 88	100
1	10	ROI 89	100
1	10	ROI 9	100
1	10	ROI 90	100
1	10	ROI 91	100
1	10	ROI 92	99.1355
1	10	ROI 93	99.8547
1	10	ROI 94	97.02
1	10	ROI 95	98.9797
1	10	ROI 96	99.4401
1	10	ROI 97	100
1	10	ROI 98	90.5981
1	10	ROI 99	100
3	10	ROI 1	100
3	10	ROI 2	100
3	10	ROI 3	100
3	10	ROI 4	100
3	10	ROI 5	100
3	10	ROI 6	100
3	10	ROI 7	100
3	10	ROI 8	100
3	10	ROI 9	100
3	10	ROI 10	100
3	10	ROI 11	100
3	10	ROI 12	100
3	10	ROI 13	100
3	10	ROI 14	100
3	10	ROI 15	100
3	10	ROI 16	100
3	10	ROI 17	100
3	10	ROI 18	100
3	10	ROI 19	100
3	10	ROI 20	100
3	10	ROI 21	100
3	10	ROI 22	100
3	10	ROI 23	100
3	10	ROI 24	100
3	10	ROI 25	100
3	10	ROI 26	100
3	10	ROI 27	100
3	10	ROI 28	100
3	10	ROI 29	100
3	10	ROI 30	100
3	10	ROI 31	100
3	10	ROI 32	100
3	10	ROI 33	100
3	10	ROI 34	100
3	10	ROI 35	100
2	10	ROI 10	99.2434
2	10	ROI 11	100
2	10	ROI 12	99.7127
2	10	ROI 13	100
2	10	ROI 14	86.0775
2	10	ROI 15	100
2	10	ROI 16	92.4731
2	10	ROI 17	100
2	10	ROI 18	100
2	10	ROI 19	98.2144
2	10	ROI 2	100
2	10	ROI 20	100
2	10	ROI 21	96.5406
2	10	ROI 22	100
2	10	ROI 23	100
2	10	ROI 24	100
2	10	ROI 25	100
2	10	ROI 26	100
2	10	ROI 27	99.8503
2	10	ROI 28	98.3669
2	10	ROI 29	98.6404
2	10	ROI 3	100
2	10	ROI 30	100
2	10	ROI 31	100
2	10	ROI 32	100
2	10	ROI 33	100
2	10	ROI 34	100
2	10	ROI 35	98.8624
2	10	ROI 36	98.3952
2	10	ROI 37	99.6852
2	10	ROI 38	100
2	10	ROI 39	97.4511
2	10	ROI 4	97.7027
2	10	ROI 40	100
2	10	ROI 41	100
2	10	ROI 42	100
2	10	ROI 43	100
2	10	ROI 44	100
2	10	ROI 45	100
2	10	ROI 46	100
2	10	ROI 47	100
2	10	ROI 48	100
2	10	ROI 49	100
2	10	ROI 5	100
2	10	ROI 50	100
2	10	ROI 51	100
2	10	ROI 52	100
2	10	ROI 53	100
2	10	ROI 54	99.0323
2	10	ROI 55	100
2	10	ROI 56	100
2	10	ROI 57	99.7996
2	10	ROI 6	100
2	10	ROI 7	100
2	10	ROI 8	100
2	10	ROI 9	100
2	10	ROI 10	98.8112
2	10	ROI 11	99.6475
2	10	ROI 12	98.1161
2	10	ROI 13	100
2	10	ROI 14	100
2	10	ROI 15	100
2	10	ROI 16	92.8659
2	10	ROI 17	100
2	10	ROI 18	98.8807
2	10	ROI 19	100
2	10	ROI 2	100
2	10	ROI 20	100
2	10	ROI 21	100
2	10	ROI 22	100
2	10	ROI 23	100
2	10	ROI 24	100
2	10	ROI 25	99.8267
2	10	ROI 26	96.3385
2	10	ROI 27	100
2	10	ROI 28	93.4131
2	10	ROI 29	99.2441
2	10	ROI 3	98.2348
2	10	ROI 30	96.2747
2	10	ROI 31	100
2	10	ROI 32	100
2	10	ROI 33	100
2	10	ROI 34	98.1288
2	10	ROI 35	99.7765
2	10	ROI 36	100
2	10	ROI 37	100
2	10	ROI 38	100
2	10	ROI 39	95.4351
2	10	ROI 4	100
2	10	ROI 40	100
2	10	ROI 41	97.0333
2	10	ROI 42	100
2	10	ROI 43	100
2	10	ROI 44	100
2	10	ROI 45	100
2	10	ROI 46	100
2	10	ROI 47	100
2	10	ROI 5	100
2	10	ROI 6	98.5051
2	10	ROI 7	100
2	10	ROI 8	100
2	10	ROI 9	100
1	21	ROI 1	100
1	21	ROI 10	99.5902
1	21	ROI 11	96.4779
1	21	ROI 12	100
1	21	ROI 13	100
1	21	ROI 14	100
1	21	ROI 15	100
1	21	ROI 16	100
1	21	ROI 17	100
1	21	ROI 18	100
1	21	ROI 19	98.7843
1	21	ROI 2	100
1	21	ROI 20	100
1	21	ROI 21	99.4885
1	21	ROI 22	100
1	21	ROI 23	100
1	21	ROI 24	100
1	21	ROI 25	100
1	21	ROI 26	100
1	21	ROI 27	100
1	21	ROI 28	99.308
1	21	ROI 29	100
1	21	ROI 3	100
1	21	ROI 30	100
1	21	ROI 31	100
1	21	ROI 32	100
1	21	ROI 33	98.6843
1	21	ROI 34	100
1	21	ROI 35	100
1	21	ROI 36	100
1	21	ROI 37	100
1	21	ROI 38	100
1	21	ROI 39	100
1	21	ROI 4	100
1	21	ROI 40	100
1	21	ROI 41	100
1	21	ROI 42	100
1	21	ROI 43	100
1	21	ROI 44	100
1	21	ROI 45	98.5492
1	21	ROI 46	100
1	21	ROI 47	99.0075
1	21	ROI 48	100
1	21	ROI 49	100
1	21	ROI 5	100
1	21	ROI 50	96.2449
1	21	ROI 51	95.5989
1	21	ROI 52	98.2324
1	21	ROI 53	98.4753
1	21	ROI 54	100
1	21	ROI 55	99.4343
1	21	ROI 56	98.5529
1	21	ROI 57	100
1	21	ROI 58	100
1	21	ROI 59	99.859
1	21	ROI 6	100
1	21	ROI 60	99.2198
1	21	ROI 61	100
1	21	ROI 62	98.8332
1	21	ROI 63	100
1	21	ROI 64	90.8397
1	21	ROI 65	100
1	21	ROI 66	100
1	21	ROI 67	99.2506
1	21	ROI 68	100
1	21	ROI 69	100
1	21	ROI 7	100
1	21	ROI 70	99.3458
1	21	ROI 71	100
1	21	ROI 72	100
1	21	ROI 73	100
1	21	ROI 74	100
1	21	ROI 75	100
1	21	ROI 76	100
1	21	ROI 77	98.868
1	21	ROI 78	100
1	21	ROI 79	100
1	21	ROI 8	98.6026
1	21	ROI 80	100
1	21	ROI 81	93.5272
1	21	ROI 82	94.8067
1	21	ROI 83	100
1	21	ROI 84	100
1	21	ROI 85	98.0968
1	21	ROI 86	100
1	21	ROI 87	99.7308
1	21	ROI 88	100
1	21	ROI 89	100
1	21	ROI 9	100
1	21	ROI 90	94.6432
1	21	ROI 91	98.7221
1	21	ROI 92	100
1	21	ROI 93	97.1935
1	21	ROI 94	100
1	21	ROI 95	100
3	21	ROI 1	100
3	21	ROI 2	100
3	21	ROI 3	100
3	21	ROI 4	100
3	21	ROI 5	100
3	21	ROI 6	100
3	21	ROI 7	100
3	21	ROI 8	100
3	21	ROI 9	100
3	21	ROI 10	100
3	21	ROI 11	100
3	21	ROI 12	100
3	21	ROI 13	100
3	21	ROI 14	100
3	21	ROI 15	100
3	21	ROI 16	100
3	21	ROI 17	100
3	21	ROI 18	100
3	21	ROI 19	100
3	21	ROI 20	100
3	21	ROI 21	100
3	21	ROI 22	100
3	21	ROI 23	100
3	21	ROI 24	100
3	21	ROI 25	100
3	21	ROI 26	100
2	21	ROI 10	100
2	21	ROI 11	100
2	21	ROI 12	100
2	21	ROI 13	100
2	21	ROI 14	100
2	21	ROI 15	100
2	21	ROI 16	100
2	21	ROI 17	98.5213
2	21	ROI 18	100
2	21	ROI 19	100
2	21	ROI 2	100
2	21	ROI 20	100
2	21	ROI 21	98.5564
2	21	ROI 22	100
2	21	ROI 23	87.9956
2	21	ROI 24	100
2	21	ROI 25	100
2	21	ROI 26	100
2	21	ROI 27	100
2	21	ROI 28	100
2	21	ROI 29	98.5543
2	21	ROI 3	97.117
2	21	ROI 30	100
2	21	ROI 31	100
2	21	ROI 32	98.555
2	21	ROI 33	100
2	21	ROI 34	100
2	21	ROI 35	96.8972
2	21	ROI 36	100
2	21	ROI 37	100
2	21	ROI 38	100
2	21	ROI 39	100
2	21	ROI 4	97.9692
2	21	ROI 40	100
2	21	ROI 41	100
2	21	ROI 42	100
2	21	ROI 43	100
2	21	ROI 44	100
2	21	ROI 45	100
2	21	ROI 46	100
2	21	ROI 47	100
2	21	ROI 48	100
2	21	ROI 49	100
2	21	ROI 5	100
2	21	ROI 50	100
2	21	ROI 51	100
2	21	ROI 52	99.165
2	21	ROI 53	100
2	21	ROI 54	98.5966
2	21	ROI 55	100
2	21	ROI 6	100
2	21	ROI 7	100
2	21	ROI 8	100
2	21	ROI 9	100
2	21	ROI 10	100
2	21	ROI 11	100
2	21	ROI 12	100
2	21	ROI 13	100
2	21	ROI 14	100
2	21	ROI 15	96.8914
2	21	ROI 16	100
2	21	ROI 17	100
2	21	ROI 18	100
2	21	ROI 19	100
2	21	ROI 2	100
2	21	ROI 20	100
2	21	ROI 21	100
2	21	ROI 22	100
2	21	ROI 23	100
2	21	ROI 24	100
2	21	ROI 25	100
2	21	ROI 26	100
2	21	ROI 27	100
2	21	ROI 28	100
2	21	ROI 29	100
2	21	ROI 3	97.4602
2	21	ROI 30	100
2	21	ROI 31	100
2	21	ROI 32	100
2	21	ROI 33	100
2	21	ROI 34	100
2	21	ROI 35	100
2	21	ROI 36	100
2	21	ROI 37	100
2	21	ROI 38	100
2	21	ROI 39	99.657
2	21	ROI 4	98.7621
2	21	ROI 40	97.8005
2	21	ROI 41	100
2	21	ROI 42	100
2	21	ROI 43	100
2	21	ROI 44	100
2	21	ROI 45	100
2	21	ROI 46	100
2	21	ROI 47	100
2	21	ROI 48	99.5122
2	21	ROI 49	100
2	21	ROI 5	100
2	21	ROI 50	100
2	21	ROI 51	100
2	21	ROI 6	100
2	21	ROI 7	99.7843
2	21	ROI 8	100
2	21	ROI 9	100
1	50	ROI 1	100
1	50	ROI 10	98.9768
1	50	ROI 100	99.062
1	50	ROI 101	99.1713
1	50	ROI 102	100
1	50	ROI 11	100
1	50	ROI 12	99.2875
1	50	ROI 13	100
1	50	ROI 14	100
1	50	ROI 15	100
1	50	ROI 16	100
1	50	ROI 17	100
1	50	ROI 18	100
1	50	ROI 19	100
1	50	ROI 2	100
1	50	ROI 20	100
1	50	ROI 21	99.661
1	50	ROI 22	97.1806
1	50	ROI 23	100
1	50	ROI 24	95.8331
1	50	ROI 25	99.0177
1	50	ROI 26	98.6881
1	50	ROI 27	99.5935
1	50	ROI 28	100
1	50	ROI 29	100
1	50	ROI 3	95.8685
1	50	ROI 30	100
1	50	ROI 31	100
1	50	ROI 32	99.4692
1	50	ROI 33	100
1	50	ROI 34	100
1	50	ROI 35	100
1	50	ROI 36	100
1	50	ROI 37	98.6349
1	50	ROI 38	100
1	50	ROI 39	100
1	50	ROI 4	100
1	50	ROI 40	100
1	50	ROI 41	100
1	50	ROI 42	100
1	50	ROI 43	100
1	50	ROI 44	100
1	50	ROI 45	99.8175
1	50	ROI 46	96.5463
1	50	ROI 47	99.3853
1	50	ROI 48	100
1	50	ROI 49	100
1	50	ROI 5	98.4393
1	50	ROI 50	100
1	50	ROI 51	98.1031
1	50	ROI 52	100
1	50	ROI 53	96.8256
1	50	ROI 54	88.1604
1	50	ROI 55	98.5473
1	50	ROI 56	100
1	50	ROI 57	100
1	50	ROI 58	100
1	50	ROI 59	99.2754
1	50	ROI 6	99.5283
1	50	ROI 60	100
1	50	ROI 61	100
1	50	ROI 62	100
1	50	ROI 63	98.3872
1	50	ROI 64	100
1	50	ROI 65	100
1	50	ROI 66	98.8271
1	50	ROI 67	100
1	50	ROI 68	100
1	50	ROI 69	100
1	50	ROI 7	98.8856
1	50	ROI 70	99.453
1	50	ROI 71	99.0758
1	50	ROI 72	100
1	50	ROI 73	100
1	50	ROI 74	99.6384
1	50	ROI 75	100
1	50	ROI 76	97.8438
1	50	ROI 77	100
1	50	ROI 78	99.2741
1	50	ROI 79	99.447
1	50	ROI 8	98.5715
1	50	ROI 80	100
1	50	ROI 81	100
1	50	ROI 82	100
1	50	ROI 83	100
1	50	ROI 84	100
1	50	ROI 85	100
1	50	ROI 86	100
1	50	ROI 87	100
1	50	ROI 88	96.2619
1	50	ROI 89	100
1	50	ROI 9	100
1	50	ROI 90	98.7047
1	50	ROI 91	100
1	50	ROI 92	100
1	50	ROI 93	100
1	50	ROI 94	99.5439
1	50	ROI 95	100
1	50	ROI 96	100
1	50	ROI 97	99.6429
1	50	ROI 98	100
1	50	ROI 99	100
3	50	ROI 1	100
3	50	ROI 2	99.1829
3	50	ROI 3	99.5216
3	50	ROI 4	100
3	50	ROI 5	100
3	50	ROI 6	100
3	50	ROI 7	100
3	50	ROI 8	99.6053
3	50	ROI 9	100
3	50	ROI 10	100
3	50	ROI 12	100
3	50	ROI 13	99.2958
3	50	ROI 14	99.6165
3	50	ROI 15	100
3	50	ROI 16	100
3	50	ROI 17	100
3	50	ROI 18	100
3	50	ROI 19	100
3	50	ROI 20	100
3	50	ROI 21	100
3	50	ROI 22	100
3	50	ROI 23	100
3	50	ROI 24	99.6911
3	50	ROI 25	98.7643
3	50	ROI 26	100
3	50	ROI 27	100
3	50	ROI 28	100
3	50	ROI 30	100
3	50	ROI 31	100
3	50	ROI 32	100
3	50	ROI 33	94.8616
3	50	ROI 34	99.5511
3	50	ROI 35	100
3	50	ROI 36	98.241
3	50	ROI 37	100
3	50	ROI 38	93.7504
3	50	ROI 39	100
3	50	ROI 40	95.1321
3	50	ROI 41	95.4972
3	50	ROI 42	100
3	50	ROI 43	100
3	50	ROI 44	96.7381
3	50	ROI 45	100
3	50	ROI 46	95.2564
3	50	ROI 47	100
3	50	ROI 48	100
3	50	ROI 49	100
3	50	ROI 50	97.4501
3	50	ROI 51	100
3	50	ROI 52	95.1261
3	50	ROI 53	99.8808
3	50	ROI 54	100
3	50	ROI 55	97.1642
3	50	ROI 56	100
3	50	ROI 57	100
3	50	ROI 58	100
3	50	ROI 59	99.1072
3	50	ROI 60	100
2	50	ROI 10	91.7862
2	50	ROI 100	100
2	50	ROI 101	100
2	50	ROI 102	100
2	50	ROI 103	100
2	50	ROI 104	100
2	50	ROI 105	100
2	50	ROI 106	100
2	50	ROI 107	100
2	50	ROI 108	100
2	50	ROI 109	100
2	50	ROI 11	100
2	50	ROI 12	100
2	50	ROI 13	100
2	50	ROI 14	100
2	50	ROI 15	100
2	50	ROI 16	100
2	50	ROI 17	100
2	50	ROI 18	100
2	50	ROI 19	100
2	50	ROI 2	100
2	50	ROI 20	100
2	50	ROI 21	100
2	50	ROI 22	100
2	50	ROI 23	100
2	50	ROI 24	100
2	50	ROI 25	100
2	50	ROI 26	100
2	50	ROI 27	99.9058
2	50	ROI 28	100
2	50	ROI 29	100
2	50	ROI 3	100
2	50	ROI 30	100
2	50	ROI 31	100
2	50	ROI 32	98.4726
2	50	ROI 33	99.8853
2	50	ROI 34	100
2	50	ROI 35	100
2	50	ROI 36	97.7738
2	50	ROI 37	100
2	50	ROI 39	100
2	50	ROI 4	100
2	50	ROI 40	98.7953
2	50	ROI 41	100
2	50	ROI 42	100
2	50	ROI 43	100
2	50	ROI 44	100
2	50	ROI 45	100
2	50	ROI 46	100
2	50	ROI 47	100
2	50	ROI 48	100
2	50	ROI 49	100
2	50	ROI 5	100
2	50	ROI 50	100
2	50	ROI 51	100
2	50	ROI 52	100
2	50	ROI 53	97.5905
2	50	ROI 54	100
2	50	ROI 55	99.5751
2	50	ROI 56	95.8418
2	50	ROI 57	100
2	50	ROI 58	100
2	50	ROI 59	100
2	50	ROI 6	98.7643
2	50	ROI 60	100
2	50	ROI 61	100
2	50	ROI 62	99.2983
2	50	ROI 63	100
2	50	ROI 64	100
2	50	ROI 65	100
2	50	ROI 66	100
2	50	ROI 67	97.3417
2	50	ROI 68	100
2	50	ROI 69	99.2308
2	50	ROI 7	100
2	50	ROI 70	100
2	50	ROI 71	100
2	50	ROI 72	98.9938
2	50	ROI 73	100
2	50	ROI 74	100
2	50	ROI 75	97.8183
2	50	ROI 76	100
2	50	ROI 77	100
2	50	ROI 78	100
2	50	ROI 79	99.1936
2	50	ROI 8	100
2	50	ROI 80	100
2	50	ROI 81	99.1367
2	50	ROI 82	100
2	50	ROI 83	100
2	50	ROI 84	100
2	50	ROI 85	100
2	50	ROI 86	100
2	50	ROI 87	99.4958
2	50	ROI 88	100
2	50	ROI 89	99.8755
2	50	ROI 9	100
2	50	ROI 90	100
2	50	ROI 91	100
2	50	ROI 92	99.6865
2	50	ROI 93	100
2	50	ROI 94	100
2	50	ROI 95	99.4432
2	50	ROI 96	100
2	50	ROI 97	99.4554
2	50	ROI 98	98.9411
2	50	ROI 99	98.8752
2	50	ROI 10	100
2	50	ROI 100	100
2	50	ROI 101	100
2	50	ROI 102	100
2	50	ROI 103	98.555
2	50	ROI 104	92.9347
2	50	ROI 105	98.6317
2	50	ROI 106	99.6016
2	50	ROI 107	100
2	50	ROI 108	100
2	50	ROI 11	100
2	50	ROI 12	100
2	50	ROI 13	100
2	50	ROI 14	100
2	50	ROI 15	100
2	50	ROI 16	100
2	50	ROI 17	100
2	50	ROI 18	100
2	50	ROI 19	100
2	50	ROI 2	98.6917
2	50	ROI 20	100
2	50	ROI 21	100
2	50	ROI 22	100
2	50	ROI 23	97.4876
2	50	ROI 24	100
2	50	ROI 25	97.9799
2	50	ROI 26	100
2	50	ROI 27	100
2	50	ROI 28	98.9362
2	50	ROI 29	100
2	50	ROI 3	98.8084
2	50	ROI 30	100
2	50	ROI 31	100
2	50	ROI 32	98.615
2	50	ROI 33	100
2	50	ROI 34	100
2	50	ROI 35	100
2	50	ROI 36	100
2	50	ROI 37	100
2	50	ROI 38	100
2	50	ROI 39	100
2	50	ROI 4	99.4429
2	50	ROI 40	98.1641
2	50	ROI 41	98.9391
2	50	ROI 42	100
2	50	ROI 43	100
2	50	ROI 44	100
2	50	ROI 45	97.2729
2	50	ROI 46	100
2	50	ROI 47	98.6097
2	50	ROI 48	100
2	50	ROI 49	100
2	50	ROI 5	100
2	50	ROI 50	100
2	50	ROI 51	100
2	50	ROI 52	100
2	50	ROI 53	100
2	50	ROI 54	99.4335
2	50	ROI 55	100
2	50	ROI 56	100
2	50	ROI 57	100
2	50	ROI 58	100
2	50	ROI 59	100
2	50	ROI 6	100
2	50	ROI 60	99.1884
2	50	ROI 61	100
2	50	ROI 63	100
2	50	ROI 64	93.6254
2	50	ROI 65	100
2	50	ROI 66	100
2	50	ROI 67	100
2	50	ROI 68	100
2	50	ROI 69	99.3096
2	50	ROI 7	100
2	50	ROI 70	100
2	50	ROI 71	100
2	50	ROI 72	97.923
2	50	ROI 73	100
2	50	ROI 74	100
2	50	ROI 75	100
2	50	ROI 76	100
2	50	ROI 77	100
2	50	ROI 78	100
2	50	ROI 79	100
2	50	ROI 8	100
2	50	ROI 80	100
2	50	ROI 81	100
2	50	ROI 82	99.5283
2	50	ROI 83	97.9406
2	50	ROI 84	98.9216
2	50	ROI 85	96.8985
2	50	ROI 86	99.5708
2	50	ROI 87	98.8332
2	50	ROI 88	100
2	50	ROI 89	90.8877
2	50	ROI 9	100
2	50	ROI 90	100
2	50	ROI 91	100
2	50	ROI 92	97.5847
2	50	ROI 93	100
2	50	ROI 94	97.2224
2	50	ROI 95	99.5268
2	50	ROI 96	97.8748
2	50	ROI 97	100
2	50	ROI 98	100
2	50	ROI 99	96.7843
1	75	ROI 1	100
1	75	ROI 10	100
1	75	ROI 11	100
1	75	ROI 12	97.589
1	75	ROI 13	97.9312
1	75	ROI 14	100
1	75	ROI 15	98.7515
1	75	ROI 16	98.8669
1	75	ROI 17	100
1	75	ROI 18	97.8949
1	75	ROI 19	100
1	75	ROI 2	99.8828
1	75	ROI 20	100
1	75	ROI 21	100
1	75	ROI 22	98.4001
1	75	ROI 23	100
1	75	ROI 24	100
1	75	ROI 25	97.9593
1	75	ROI 26	99.1495
1	75	ROI 27	100
1	75	ROI 28	98.8659
1	75	ROI 29	37.5
1	75	ROI 3	96.6131
1	75	ROI 30	96.5988
1	75	ROI 31	100
1	75	ROI 32	99.0029
1	75	ROI 33	99.0576
1	75	ROI 34	100
1	75	ROI 35	100
1	75	ROI 36	100
1	75	ROI 37	99.2266
1	75	ROI 38	99.1597
1	75	ROI 39	98.0884
1	75	ROI 4	95.8098
1	75	ROI 40	99.8706
1	75	ROI 41	100
1	75	ROI 42	100
1	75	ROI 43	98.3506
1	75	ROI 44	100
1	75	ROI 45	100
1	75	ROI 46	97.5929
1	75	ROI 47	100
1	75	ROI 48	98.0134
1	75	ROI 49	93.9566
1	75	ROI 5	93.8238
1	75	ROI 50	100
1	75	ROI 51	100
1	75	ROI 52	96.6965
1	75	ROI 53	100
1	75	ROI 54	100
1	75	ROI 55	100
1	75	ROI 57	97.2847
1	75	ROI 58	100
1	75	ROI 59	100
1	75	ROI 6	98.8666
1	75	ROI 60	98.6843
1	75	ROI 61	82.857
1	75	ROI 62	100
1	75	ROI 63	100
1	75	ROI 64	100
1	75	ROI 65	98.3457
1	75	ROI 66	86.2308
1	75	ROI 67	100
1	75	ROI 68	100
1	75	ROI 69	99.6346
1	75	ROI 7	94.8374
1	75	ROI 70	100
1	75	ROI 71	98.0334
1	75	ROI 72	100
1	75	ROI 73	86.9876
1	75	ROI 74	98.021
1	75	ROI 75	99.8435
1	75	ROI 76	98.3227
1	75	ROI 77	99.5562
1	75	ROI 78	97.0114
1	75	ROI 79	100
1	75	ROI 8	98.4941
1	75	ROI 80	100
1	75	ROI 81	99.2688
1	75	ROI 82	98.7928
1	75	ROI 83	100
1	75	ROI 84	99.005
1	75	ROI 85	100
1	75	ROI 86	100
1	75	ROI 87	100
1	75	ROI 88	97.6138
1	75	ROI 89	97.9625
1	75	ROI 9	97.4905
1	75	ROI 90	98.8544
1	75	ROI 91	100
1	75	ROI 92	100
1	75	ROI 93	94.7584
1	75	ROI 94	98.1483
1	75	ROI 95	100
1	75	ROI 96	100
3	75	ROI 1	100
3	75	ROI 2	100
3	75	ROI 3	100
3	75	ROI 4	98.3166
3	75	ROI 5	100
3	75	ROI 6	96.9775
3	75	ROI 7	100
3	75	ROI 8	100
3	75	ROI 9	100
3	75	ROI 10	96.8752
3	75	ROI 11	99.5136
3	75	ROI 12	96.4947
3	75	ROI 13	92.6562
3	75	ROI 14	89.0734
3	75	ROI 15	92.2334
3	75	ROI 16	97.1232
3	75	ROI 17	100
3	75	ROI 18	100
3	75	ROI 19	99.3909
3	75	ROI 20	100
3	75	ROI 21	96.7619
3	75	ROI 22	100
3	75	ROI 23	100
3	75	ROI 24	99.4975
3	75	ROI 25	100
3	75	ROI 26	97.2383
3	75	ROI 27	99.308
3	75	ROI 28	98.6487
3	75	ROI 29	100
3	75	ROI 30	100
2	75	ROI 1	99.3436
2	75	ROI 10	100
2	75	ROI 11	100
2	75	ROI 12	96.108
2	75	ROI 13	99.8964
2	75	ROI 14	97.2069
2	75	ROI 15	97.9402
2	75	ROI 16	100
2	75	ROI 17	100
2	75	ROI 18	99.7755
2	75	ROI 19	95.1689
2	75	ROI 2	100
2	75	ROI 20	99.7333
2	75	ROI 21	97.2415
2	75	ROI 22	99.2683
2	75	ROI 23	100
2	75	ROI 24	100
2	75	ROI 25	100
2	75	ROI 26	100
2	75	ROI 27	100
2	75	ROI 28	98.6067
2	75	ROI 29	100
2	75	ROI 3	100
2	75	ROI 30	99.3017
2	75	ROI 31	100
2	75	ROI 32	100
2	75	ROI 33	100
2	75	ROI 34	99.8279
2	75	ROI 35	100
2	75	ROI 36	98.9755
2	75	ROI 37	100
2	75	ROI 38	100
2	75	ROI 39	100
2	75	ROI 4	100
2	75	ROI 40	100
2	75	ROI 41	99.3495
2	75	ROI 42	100
2	75	ROI 43	99.8032
2	75	ROI 44	98.1077
2	75	ROI 45	100
2	75	ROI 46	100
2	75	ROI 47	99.3949
2	75	ROI 48	95.1183
2	75	ROI 49	99.6926
2	75	ROI 5	98.5186
2	75	ROI 50	100
2	75	ROI 51	91.3102
2	75	ROI 52	99.1793
2	75	ROI 53	98.8517
2	75	ROI 54	100
2	75	ROI 55	100
2	75	ROI 56	100
2	75	ROI 57	100
2	75	ROI 58	99.3139
2	75	ROI 59	97.758
2	75	ROI 6	100
2	75	ROI 60	100
2	75	ROI 61	96.7354
2	75	ROI 62	97.3586
2	75	ROI 63	100
2	75	ROI 64	99.2503
2	75	ROI 65	99.4127
2	75	ROI 66	100
2	75	ROI 67	99.006
2	75	ROI 68	99.4445
2	75	ROI 69	85.2121
2	75	ROI 7	95.043
2	75	ROI 70	100
2	75	ROI 71	93.8413
2	75	ROI 72	100
2	75	ROI 73	100
2	75	ROI 74	84.9208
2	75	ROI 75	99.4672
2	75	ROI 76	100
2	75	ROI 77	100
2	75	ROI 78	100
2	75	ROI 79	97.845
2	75	ROI 8	98.1461
2	75	ROI 80	99.8647
2	75	ROI 81	97.0319
2	75	ROI 82	99.8758
2	75	ROI 9	100
2	75	ROI 10	99.1502
2	75	ROI 11	100
2	75	ROI 12	78.4722
2	75	ROI 13	97.1038
2	75	ROI 14	99.6656
2	75	ROI 15	100
2	75	ROI 16	100
2	75	ROI 17	100
2	75	ROI 18	100
2	75	ROI 19	100
2	75	ROI 2	50
2	75	ROI 20	98.5373
2	75	ROI 21	100
2	75	ROI 22	100
2	75	ROI 23	100
2	75	ROI 25	100
2	75	ROI 26	100
2	75	ROI 27	97.818
2	75	ROI 28	99.2658
2	75	ROI 29	98.8936
2	75	ROI 3	95.2194
2	75	ROI 30	99.8227
2	75	ROI 31	100
2	75	ROI 32	100
2	75	ROI 33	99.4774
2	75	ROI 34	100
2	75	ROI 35	68.1818
2	75	ROI 36	96.8222
2	75	ROI 37	99.6508
2	75	ROI 38	100
2	75	ROI 39	96.0512
2	75	ROI 4	100
2	75	ROI 40	98.509
2	75	ROI 41	100
2	75	ROI 42	100
2	75	ROI 43	94.2422
2	75	ROI 44	99.6435
2	75	ROI 45	98.0673
2	75	ROI 46	99.0596
2	75	ROI 47	100
2	75	ROI 48	100
2	75	ROI 49	100
2	75	ROI 5	100
2	75	ROI 50	99.7795
2	75	ROI 51	100
2	75	ROI 52	100
2	75	ROI 53	96.0735
2	75	ROI 54	100
2	75	ROI 55	100
2	75	ROI 56	98.9352
2	75	ROI 57	99.7614
2	75	ROI 58	98.6001
2	75	ROI 59	100
2	75	ROI 6	98.4582
2	75	ROI 60	100
2	75	ROI 61	96.8518
2	75	ROI 62	100
2	75	ROI 63	99.4072
2	75	ROI 64	100
2	75	ROI 65	99.7622
2	75	ROI 7	98.5159
2	75	ROI 8	99.6227
2	75	ROI 9	97.2883
1	95	ROI 1	94.2856
1	95	ROI 10	91.2212
1	95	ROI 11	98.1634
1	95	ROI 12	97.781
1	95	ROI 13	91.3882
1	95	ROI 14	97.4912
1	95	ROI 15	75.3959
1	95	ROI 16	97.5267
1	95	ROI 17	87.7233
1	95	ROI 18	83.5291
1	95	ROI 19	97.4928
1	95	ROI 2	95.6184
1	95	ROI 20	79.644
1	95	ROI 21	94.1252
1	95	ROI 22	83.2703
1	95	ROI 23	100
1	95	ROI 24	94.1603
1	95	ROI 25	100
1	95	ROI 26	98.8874
1	95	ROI 27	93.9226
1	95	ROI 28	96.4244
1	95	ROI 29	100
1	95	ROI 3	95.5512
1	95	ROI 30	95.7749
1	95	ROI 31	96.4746
1	95	ROI 32	96.3506
1	95	ROI 33	97.335
1	95	ROI 34	93.8128
1	95	ROI 35	90.6013
1	95	ROI 36	88.2683
1	95	ROI 37	96.6669
1	95	ROI 38	86.8496
1	95	ROI 39	98.0115
1	95	ROI 4	91.8246
1	95	ROI 40	85.1554
1	95	ROI 41	92.2618
1	95	ROI 42	99.1832
1	95	ROI 43	96.4691
1	95	ROI 44	95.8501
1	95	ROI 45	98.1819
1	95	ROI 46	93.922
1	95	ROI 47	97.9519
1	95	ROI 48	96.7809
1	95	ROI 49	89.4948
1	95	ROI 5	85.4114
1	95	ROI 50	96.1422
1	95	ROI 51	87.2015
1	95	ROI 52	97.8064
1	95	ROI 53	98.0373
1	95	ROI 54	90.3069
1	95	ROI 55	89.513
1	95	ROI 56	87.2015
1	95	ROI 57	90.5466
1	95	ROI 58	98.0804
1	95	ROI 59	94.2705
1	95	ROI 6	94.0473
1	95	ROI 60	87.0145
1	95	ROI 61	90.586
1	95	ROI 62	92.361
1	95	ROI 63	91.5868
1	95	ROI 64	90.7692
1	95	ROI 65	99.5503
1	95	ROI 66	100
1	95	ROI 7	96.5844
1	95	ROI 8	99.2837
1	95	ROI 9	93.2494
3	95	ROI 1	97.6823
3	95	ROI 2	94.1433
3	95	ROI 3	90.1511
3	95	ROI 4	82.9937
3	95	ROI 5	90.7582
3	95	ROI 6	90.775
3	95	ROI 7	97.3595
3	95	ROI 8	94.4137
3	95	ROI 9	96.3071
3	95	ROI 10	90.909
3	95	ROI 11	89.0073
3	95	ROI 12	89.8551
3	95	ROI 13	77.5335
3	95	ROI 14	97.436
3	95	ROI 15	83.3654
3	95	ROI 16	100
3	95	ROI 17	92.8974
3	95	ROI 18	81.3108
3	95	ROI 19	93.8798
3	95	ROI 20	85.3934
2	95	ROI 10	83.4771
2	95	ROI 11	100
2	95	ROI 12	100
2	95	ROI 13	97.5736
2	95	ROI 14	100
2	95	ROI 15	87.5759
2	95	ROI 16	98.8786
2	95	ROI 17	93.7413
2	95	ROI 18	77.0169
2	95	ROI 19	97.3842
2	95	ROI 2	98.3548
2	95	ROI 20	82.8477
2	95	ROI 21	97.8335
2	95	ROI 22	88.4446
2	95	ROI 23	93.5175
2	95	ROI 24	92.9563
2	95	ROI 25	88.5944
2	95	ROI 26	88.4462
2	95	ROI 27	88.8889
2	95	ROI 28	53.3333
2	95	ROI 29	94.4367
2	95	ROI 3	94.2855
2	95	ROI 30	100
2	95	ROI 31	100
2	95	ROI 32	96.7534
2	95	ROI 33	97.1546
2	95	ROI 34	93.0046
2	95	ROI 35	100
2	95	ROI 36	92.278
2	95	ROI 37	88.108
2	95	ROI 38	94.3558
2	95	ROI 39	100
2	95	ROI 4	93.0327
2	95	ROI 40	95.0978
2	95	ROI 41	75.5921
2	95	ROI 42	100
2	95	ROI 43	92.0687
2	95	ROI 44	93.8775
2	95	ROI 45	96.2563
2	95	ROI 46	97.1276
2	95	ROI 47	99.0376
2	95	ROI 48	95.6882
2	95	ROI 49	99.8208
2	95	ROI 5	98.9826
2	95	ROI 50	98.1114
2	95	ROI 51	100
2	95	ROI 52	90.7023
2	95	ROI 53	84.1054
2	95	ROI 54	98.5982
2	95	ROI 55	87.6362
2	95	ROI 56	100
2	95	ROI 58	98.6349
2	95	ROI 59	88.8097
2	95	ROI 6	99.6524
2	95	ROI 60	98.0569
2	95	ROI 61	91.5114
2	95	ROI 62	93.5601
2	95	ROI 7	99.4264
2	95	ROI 8	98.7114
2	95	ROI 9	95.7893
2	95	ROI 10	100
2	95	ROI 11	100
2	95	ROI 12	94.5422
2	95	ROI 13	96.7848
2	95	ROI 14	89.8828
2	95	ROI 15	96.5576
2	95	ROI 16	100
2	95	ROI 17	100
2	95	ROI 18	94.377
2	95	ROI 19	96.284
2	95	ROI 2	94.4363
2	95	ROI 20	97.2828
2	95	ROI 21	100
2	95	ROI 22	96.9171
2	95	ROI 23	96.1481
2	95	ROI 24	100
2	95	ROI 25	78.2374
2	95	ROI 26	76.2256
2	95	ROI 27	84.5546
2	95	ROI 28	93.8148
2	95	ROI 29	94.9538
2	95	ROI 3	88.5982
2	95	ROI 30	89.1986
2	95	ROI 31	78.7782
2	95	ROI 32	90.5021
2	95	ROI 33	92.0453
2	95	ROI 34	97.6508
2	95	ROI 35	97.2015
2	95	ROI 36	97.2535
2	95	ROI 37	99.4536
2	95	ROI 38	83.2189
2	95	ROI 39	97.5883
2	95	ROI 4	92.9316
2	95	ROI 40	75.5246
2	95	ROI 41	84.447
2	95	ROI 42	94.9155
2	95	ROI 43	89.9107
2	95	ROI 44	98.6129
2	95	ROI 45	100
2	95	ROI 46	100
2	95	ROI 47	97.4214
2	95	ROI 48	92.1259
2	95	ROI 49	100
2	95	ROI 5	91.8401
2	95	ROI 50	100
2	95	ROI 51	100
2	95	ROI 52	100
2	95	ROI 53	100
2	95	ROI 6	93.7302
2	95	ROI 7	89.9597
2	95	ROI 8	97.4246
2	95	ROI 9	85.011

## Sheet: Fig.3D
Islet batch	O2	pO2 (mmHg)	Area-islet (µm²)	Area-dead (µm²)	Diameter (µm)	%Volume_Viability
1	10	90	100727	60778.7	358.12	53.1289
1	10	90	86231.6	38006.5	331.351	70.7391
1	10	90	46743	20364.4	243.957	71.2437
1	10	90	40312.8	16516.2	226.557	73.7759
1	10	90	79541.4	31014.7	318.238	75.6521
1	10	90	59946.6	21066.5	276.272	79.1675
1	10	90	74325.5	25871.5	307.627	79.4635
1	10	90	25931.4	6495.19	181.705	87.4643
1	10	90	59275.8	11232.7	274.722	91.7508
1	10	90	68342.5	12387.1	294.985	92.2835
1	10	90	49813.8	8655.92	251.843	92.7565
1	10	90	138178	23393.6	419.444	93.0339
1	10	90	79733.8	12163.5	318.622	94.0417
1	10	90	65588.9	9901.4	288.982	94.1346
1	10	90	81982.9	12043.9	323.085	94.3692
1	10	90	74216.3	9682.98	307.401	95.2874
1	10	90	51594.9	6427.59	256.306	95.6029
1	10	90	27808.7	3343.8	188.168	95.8304
1	10	90	32941.4	3338.6	204.798	96.7735
1	10	90	44478.3	3999.04	237.974	97.3041
1	10	90	37088.6	2873.17	217.308	97.8438
1	10	90	57031.8	3798.83	269.472	98.2809
1	10	90	37772.5	2470.15	219.302	98.3277
1	10	90	72690	4277.26	304.223	98.5726
1	10	90	54798.3	2701.56	264.143	98.9054
1	10	90	5348.52	249.62	82.5224	98.9917
1	10	90	9719.38	403.02	111.243	99.1556
1	10	90	10041.8	312.02	113.074	99.4523
1	10	90	5676.14	163.81	85.0123	99.5097
1	10	90	33570.6	832.05	206.745	99.6098
1	10	90	33570.6	832.05	206.745	99.6098
1	10	90	17285.8	374.42	148.354	99.6812
1	10	90	26784.2	551.23	184.669	99.7048
1	10	90	9734.99	195.01	111.333	99.7165
1	10	90	15229.1	288.62	139.249	99.7391
1	10	90	9407.37	176.81	109.443	99.7423
1	10	90	66870.8	1245.47	291.792	99.7458
1	10	90	3114.99	49.4	62.9772	99.8003
1	10	90	21334.3	301.62	164.814	99.8319
1	10	90	2581.96	36.4	57.3363	99.8326
1	10	90	26152.4	280.82	182.478	99.8887
1	10	90	13999.2	148.21	133.508	99.8911
1	10	90	34413.1	364.02	209.323	99.8912
1	10	90	97867.3	977.66	352.999	99.9002
1	10	90	5026.1	46.8	79.9964	99.9101
1	10	90	22975	213.21	171.034	99.9106
1	10	90	53477.4	473.23	260.94	99.9168
1	10	90	22631.8	182.01	169.752	99.9279
1	10	90	20390.4	158.61	161.127	99.9314
1	10	90	103083	769.65	362.284	99.9355
1	10	90	49239.2	327.62	250.386	99.9457
1	10	90	9701.18	54.6	111.139	99.9578
1	10	90	26903.8	137.81	185.081	99.9633
1	10	90	16778.8	85.81	146.162	99.9634
1	10	90	43906.2	200.21	236.438	99.9692
1	10	90	7090.63	28.6	95.0162	99.9744
1	10	90	34751.1	132.61	210.348	99.9764
1	10	90	10814	36.4	117.341	99.9805
1	10	90	10793.2	28.6	117.228	99.9864
1	10	90	31581.5	80.6	200.526	99.9871
1	10	90	12850	31.2	127.91	99.988
1	10	90	11971.1	28.6	123.459	99.9883
1	10	90	18913.5	44.2	155.182	99.9887
1	10	90	15598.3	33.8	140.927	99.9899
1	10	90	85157.7	166.41	329.281	99.9914
1	10	90	43118.4	67.6	234.308	99.9938
1	10	90	29077.5	44.2	192.413	99.9941
1	10	90	19329.6	28.6	156.879	99.9943
1	10	90	52094.1	39	257.543	99.998
1	10	90	512.23	0	25.538	100
1	10	90	655.24	0	28.8839	100
1	10	90	668.24	0	29.169	100
1	10	90	808.65	0	32.0875	100
1	10	90	3161.79	0	63.4485	100
1	10	90	3367.2	0	65.4771	100
1	10	90	4685.48	0	77.2382	100
1	10	90	5273.12	0	81.9387	100
1	10	90	5564.33	0	84.1708	100
1	10	90	5644.94	0	84.7783	100
1	10	90	5650.14	0	84.8173	100
1	10	90	5863.35	0	86.4028	100
1	10	90	5912.76	0	86.7661	100
1	10	90	5912.76	0	86.7661	100
1	10	90	5941.36	0	86.9757	100
1	10	90	6183.17	0	88.728	100
1	10	90	6482.19	0	90.8481	100
1	10	90	6635.6	0	91.9169	100
1	10	90	7166.03	0	95.52	100
1	10	90	7246.64	0	96.0558	100
1	10	90	7465.05	0	97.4925	100
1	10	90	7527.45	0	97.8992	100
1	10	90	8619.52	0	104.76	100
1	10	90	8921.14	0	106.577	100
1	10	90	9108.35	0	107.69	100
1	10	90	9461.97	0	109.76	100
1	10	90	9467.17	0	109.791	100
1	10	90	10879	0	117.693	100
1	10	90	11019.5	0	118.45	100
1	10	90	11024.7	0	118.478	100
1	10	90	15356.5	0	139.83	100
1	10	90	17189.6	0	147.941	100
1	10	90	17330	0	148.544	100
1	10	90	19670.2	0	158.256	100
1	10	90	30193	0	196.069	100
1	10	90	34400.1	0	209.283	100
1	10	90	91200.5	0	340.764	100
1	21	160	14823.5	6214.37	137.382	72.8562
1	21	160	108788	22239.1	372.173	90.7572
1	21	160	46740.4	7727.66	243.95	93.2775
1	21	160	7072.43	1097.27	94.8941	93.8889
1	21	160	42078.3	5842.55	231.464	94.8261
1	21	160	68475.1	4430.67	295.271	98.3541
1	21	160	53389	3073.38	260.724	98.6188
1	21	160	21815.3	1019.26	166.662	98.9901
1	21	160	18312.9	600.64	152.698	99.406
1	21	160	61550.9	1700.5	279.945	99.5408
1	21	160	53789.4	1424.89	261.7	99.5689
1	21	160	50710.8	1227.27	254.1	99.6235
1	21	160	21045.7	465.43	163.695	99.6711
1	21	160	65479.7	951.66	288.741	99.8248
1	21	160	16191.2	215.81	143.58	99.8461
1	21	160	36932.6	397.82	216.85	99.8882
1	21	160	98751.3	842.45	354.59	99.9212
1	21	160	70126.2	462.83	298.81	99.9464
1	21	160	32150.9	197.61	202.326	99.9518
1	21	160	10262.8	62.4	114.311	99.9526
1	21	160	8783.33	41.6	105.751	99.9674
1	21	160	52291.7	210.61	258.031	99.9744
1	21	160	81348.5	267.82	321.832	99.9811
1	21	160	61114.1	195.01	278.95	99.982
1	21	160	59000.2	161.21	274.083	99.9857
1	21	160	17699.3	41.6	150.118	99.9886
1	21	160	62315.3	109.21	281.678	99.9927
1	21	160	98038.9	65	353.309	99.9983
1	21	160	70274.4	41.6	299.126	99.9986
1	21	160	2706.76	0	58.7057	100
1	21	160	6133.77	0	88.3728	100
1	21	160	6180.57	0	88.7093	100
1	21	160	6209.17	0	88.9143	100
1	21	160	7103.63	0	95.1032	100
1	21	160	7901.87	0	100.304	100
1	21	160	7943.48	0	100.568	100
1	21	160	8783.33	0	105.751	100
1	21	160	8921.14	0	106.577	100
1	21	160	12366.3	0	125.48	100
1	21	160	13305	0	130.155	100
1	21	160	13536.4	0	131.282	100
1	21	160	14053.8	0	133.768	100
1	21	160	15221.3	0	139.213	100
1	21	160	15639.9	0	141.115	100
1	21	160	15803.8	0	141.852	100
1	21	160	20447.6	0	161.353	100
1	21	160	20476.2	0	161.466	100
1	21	160	26682.8	0	184.319	100
1	21	160	32502	0	203.428	100
1	21	160	47442.4	0	245.776	100
1	21	160	53266.8	0	260.425	100
1	21	160	78462.3	0	316.072	100
1	35	270	83964.2	7634.06	326.966	97.2585
1	35	270	43898.4	3372.4	236.417	97.8707
1	35	270	75347.3	4498.27	309.734	98.5413
1	35	270	87653.9	3328.2	334.072	99.2601
1	35	270	43646.2	1326.08	235.737	99.4704
1	35	270	29062	876.25	192.361	99.4765
1	35	270	82448.4	2394.74	324.001	99.505
1	35	270	67346.6	1788.91	292.828	99.5671
1	35	270	37806.3	847.65	219.4	99.6643
1	35	270	71816.3	1450.89	302.389	99.7128
1	35	270	29270	501.83	193.048	99.7755
1	35	270	86613.8	1346.88	332.085	99.8061
1	35	270	66265	787.85	290.467	99.8704
1	35	270	66265	787.85	290.467	99.8704
1	35	270	63303.4	556.43	283.902	99.9176
1	35	270	56038.6	423.83	267.115	99.9342
1	35	270	40871.9	299.02	228.122	99.9374
1	35	270	25736.3	184.61	181.021	99.9392
1	35	270	62975.8	392.62	283.166	99.9508
1	35	270	44389.9	241.81	237.737	99.9598
1	35	270	70628	364.02	299.877	99.963
1	35	270	28110.3	117.01	189.185	99.9731
1	35	270	46054	161.21	242.152	99.9793
1	35	270	26311	67.6	183.031	99.987
1	35	270	81995.9	122.21	323.111	99.9942
1	35	270	63181.2	67.6	283.628	99.9965
1	35	270	57302.2	59.8	270.11	99.9966
1	35	270	56899.2	57.2	269.159	99.9968
1	35	270	39686.2	26	224.789	99.9983
1	35	270	46763.8	26	244.011	99.9987
1	35	270	2909.57	0	60.8653	100
1	35	270	3666.22	0	68.3226	100
1	35	270	4992.3	0	79.727	100
1	35	270	5860.75	0	86.3837	100
1	35	270	7428.65	0	97.2546	100
1	35	270	7511.85	0	97.7977	100
1	35	270	8294.5	0	102.766	100
1	35	270	8447.91	0	103.712	100
1	35	270	8983.54	0	106.95	100
1	35	270	10717.8	0	116.818	100
1	35	270	10717.8	0	116.818	100
1	35	270	11378.3	0	120.363	100
1	35	270	11604.5	0	121.554	100
1	35	270	12043.9	0	123.834	100
1	35	270	12605.6	0	126.688	100
1	35	270	22694.2	0	169.986	100
1	35	270	24059.2	0	175.023	100
1	35	270	26784.2	0	184.669	100
1	35	270	28885.1	0	191.775	100
1	35	270	32351.1	0	202.955	100
1	35	270	32946.6	0	204.814	100
1	35	270	35005.9	0	211.118	100
1	35	270	46581.8	0	243.536	100
1	35	270	46581.8	0	243.536	100
1	35	270	65596.7	0	288.999	100
1	35	270	80732.2	0	320.611	100
1	50	350	8931.54	2865.37	106.64	81.8289
1	50	350	48157.5	4584.08	247.621	97.0631
1	50	350	63794.8	4760.89	285.002	97.9613
1	50	350	63794.8	4760.89	285.002	97.9613
1	50	350	209237	15060.1	516.148	98.069
1	50	350	98730.5	4950.7	354.553	98.8771
1	50	350	99118	3564.81	355.248	99.3179
1	50	350	288446	8788.53	606.02	99.4682
1	50	350	50864.3	1549.69	254.485	99.4682
1	50	350	66725.2	1796.71	291.474	99.5581
1	50	350	36930	785.25	216.843	99.6899
1	50	350	118996	2080.13	389.244	99.7689
1	50	350	74668.7	1300.08	308.336	99.7703
1	50	350	26935	241.81	185.188	99.9149
1	50	350	7792.67	54.6	99.6089	99.9414
1	50	350	4630.88	31.2	76.7868	99.9447
1	50	350	49613.6	325.02	251.336	99.947
1	50	350	38167.7	236.61	220.446	99.9512
1	50	350	19288	91.01	156.711	99.9676
1	50	350	33438	122.21	206.336	99.9779
1	50	350	20572.4	36.4	161.845	99.9926
1	50	350	30923.7	31.2	198.427	99.9968
1	50	350	2178.93	0	52.6716	100
1	50	350	3970.44	0	71.1008	100
1	50	350	6469.19	0	90.757	100
1	50	350	7147.83	0	95.3986	100
1	50	350	8258.1	0	102.54	100
1	50	350	8390.7	0	103.36	100
1	50	350	8523.31	0	104.174	100
1	50	350	8694.92	0	105.217	100
1	50	350	8908.14	0	106.5	100
1	50	350	8931.54	0	106.64	100
1	50	350	10234.2	0	114.152	100
1	50	350	11068.9	0	118.715	100
1	50	350	11100.1	0	118.882	100
1	50	350	11526.5	0	121.144	100
1	50	350	12319.5	0	125.243	100
1	50	350	13630	0	131.736	100
1	50	350	19571.4	0	157.858	100
1	50	350	22733.2	0	170.132	100
1	50	350	23536.6	0	173.112	100
1	50	350	25653.1	0	180.728	100
1	50	350	26162.8	0	182.514	100
1	50	350	54143.1	0	262.559	100
2	10	90	197271	147132	501.172	35.588
2	10	90	134223	94903.1	413.398	40.5459
2	10	90	103915	66618.6	363.743	48.6696
2	10	90	246778	154207	560.542	50.6033
2	10	90	225584	139969	535.932	51.1253
2	10	90	79759.8	45931.8	318.674	56.2988
2	10	90	26121.2	10567	182.369	74.2699
2	10	90	102376	37114.6	361.039	78.1717
2	10	90	28820.1	10161.4	191.559	79.0643
2	10	90	53043.2	15351.3	259.878	84.4305
2	10	90	75818	20965.1	310.7	85.4593
2	10	90	75942.8	20998.9	310.956	85.46
2	10	90	4836.29	626.64	78.4714	95.336
2	10	90	18645.7	2152.93	154.079	96.0765
2	10	90	30315.2	2922.58	196.465	97.0066
2	10	90	15431.9	1476.89	140.173	97.0393
2	10	90	18422.1	1721.3	153.153	97.1439
2	10	90	4235.65	390.02	73.437	97.2058
2	10	90	11924.3	858.05	123.217	98.0697
2	10	90	2873.17	145.61	60.4833	98.8591
2	10	90	16349.8	733.24	144.282	99.0503
2	10	90	24581.9	839.85	176.914	99.3685
2	10	90	21061.3	668.24	163.756	99.4348
2	10	90	5153.51	135.21	81.004	99.575
2	10	90	2680.76	67.6	58.423	99.5996
2	10	90	5231.51	72.8	81.6147	99.8358
2	10	90	11406.9	109.21	120.514	99.9063
2	10	90	16693	158.61	145.788	99.9074
2	10	90	15978	150.81	142.632	99.9083
2	10	90	12238.9	106.61	124.832	99.9187
2	10	90	30481.6	231.41	197.004	99.9339
2	10	90	30614.2	179.41	197.432	99.9551
2	10	90	30614.2	179.41	197.432	99.9551
2	10	90	24644.3	114.41	177.139	99.9684
2	10	90	63324.2	215.81	283.949	99.9801
2	10	90	327.62	0	20.424	100
2	10	90	366.62	0	21.6054	100
2	10	90	478.43	0	24.6811	100
2	10	90	509.63	0	25.4731	100
2	10	90	527.83	0	25.924	100
2	10	90	858.05	0	33.053	100
2	10	90	977.66	0	35.2817	100
2	10	90	980.26	0	35.3285	100
2	10	90	1011.46	0	35.8864	100
2	10	90	1099.87	0	37.4219	100
2	10	90	1219.47	0	39.404	100
2	10	90	1222.07	0	39.446	100
2	10	90	1349.48	0	41.4513	100
2	10	90	3437.41	0	66.1562	100
2	10	90	3619.42	0	67.8851	100
2	10	90	3658.42	0	68.2499	100
2	10	90	3707.82	0	68.7091	100
2	10	90	4108.25	0	72.3242	100
2	10	90	4714.08	0	77.4736	100
2	10	90	5127.51	0	80.7994	100
2	10	90	7496.25	0	97.6961	100
2	10	90	9061.54	0	107.413	100
2	10	90	11880.1	0	122.989	100
2	10	90	11924.3	0	123.217	100
2	10	90	17538	0	149.433	100
2	21	160	322934	239672	641.227	36.0626
2	21	160	42008.1	25845.5	231.271	51.7409
2	21	160	268310	119259	584.485	70.3667
2	21	160	122345	52590.8	394.683	71.8172
2	21	160	164691	70258.8	457.921	72.1359
2	21	160	192664	79811.8	495.285	73.3375
2	21	160	53968.8	21890.7	262.136	74.167
2	21	160	88067.3	35026.7	334.859	74.9171
2	21	160	102126	38700.7	360.599	76.6723
2	21	160	84845.7	29316.8	328.678	79.6891
2	21	160	74450.3	23521	307.885	82.2424
2	21	160	17036.2	4675.08	147.279	85.6245
2	21	160	53368.2	12368.9	260.673	88.8423
2	21	160	44259.9	10203	237.389	88.9318
2	21	160	45047.7	10073	239.492	89.4262
2	21	160	72367.6	15307.1	303.548	90.272
2	21	160	77388.4	16199	313.901	90.4233
2	21	160	13648.2	2782.17	131.824	90.7963
2	21	160	57765.1	11513.5	271.199	91.1016
2	21	160	121836	23567.8	393.86	91.4922
2	21	160	52723.4	7090.63	259.094	95.068
2	21	160	608.44	80.6	27.8333	95.1786
2	21	160	17010.2	2225.73	147.167	95.2669
2	21	160	108159	13614.4	371.096	95.5341
2	21	160	69858.4	7896.67	298.239	96.1995
2	21	160	69858.4	7896.67	298.239	96.1995
2	21	160	33178	3523.21	205.532	96.5395
2	21	160	57005.8	5600.74	269.411	96.9204
2	21	160	44202.7	4264.26	237.235	97.0036
2	21	160	37138	3528.41	217.453	97.0715
2	21	160	15239.5	1266.28	139.297	97.6048
2	21	160	16973.8	1294.88	147.009	97.8929
2	21	160	70360.2	5280.92	299.308	97.9438
2	21	160	56311.6	4212.25	267.765	97.9541
2	21	160	39343	2740.56	223.815	98.1615
2	21	160	26194	1799.31	182.623	98.1996
2	21	160	12254.5	746.24	124.912	98.4973
2	21	160	915.26	54.6	34.1372	98.543
2	21	160	47835.1	2644.36	246.79	98.7002
2	21	160	28424.9	1354.68	190.241	98.9596
2	21	160	3523.21	158.61	66.9768	99.0448
2	21	160	1024.46	44.2	36.1162	99.1038
2	21	160	23864.2	1008.86	174.313	99.1308
2	21	160	1510.69	62.4	43.8574	99.1605
2	21	160	20699.8	834.65	162.345	99.1903
2	21	160	22894.4	806.05	170.734	99.3394
2	21	160	35089.1	1185.67	211.369	99.3789
2	21	160	35864	1105.07	213.69	99.4591
2	21	160	977.66	28.6	35.2817	99.4997
2	21	160	13401.2	306.82	130.625	99.6536
2	21	160	5540.93	114.41	83.9936	99.7033
2	21	160	31451.5	642.24	200.113	99.7082
2	21	160	17090.8	327.62	147.515	99.7346
2	21	160	76637	1430.09	312.374	99.7451
2	21	160	23671.8	410.82	173.608	99.7714
2	21	160	17904.7	301.62	150.987	99.7814
2	21	160	70323.8	1175.27	299.231	99.784
2	21	160	42718	683.84	233.217	99.7975
2	21	160	18172.5	252.22	152.112	99.8365
2	21	160	2077.52	28.6	51.4313	99.8385
2	21	160	13835.4	182.01	132.725	99.8491
2	21	160	21219.9	278.22	164.372	99.8499
2	21	160	32228.9	405.62	202.571	99.8588
2	21	160	3044.78	36.4	62.2634	99.8693
2	21	160	20676.4	239.21	162.253	99.8756
2	21	160	17213	166.41	148.042	99.9049
2	21	160	24995.3	231.41	178.396	99.9109
2	21	160	5647.54	49.4	84.7978	99.9182
2	21	160	44803.3	343.22	238.842	99.933
2	21	160	47348.8	187.21	245.533	99.9751
2	21	160	25686.9	85.81	180.847	99.9807
2	21	160	8380.3	26	103.296	99.9827
2	21	160	548.63	0	26.4299	100
2	21	160	1341.68	0	41.3313	100
2	21	160	1554.89	0	44.4944	100
2	21	160	3473.81	0	66.5056	100
2	21	160	3856.03	0	70.0689	100
2	21	160	5031.3	0	80.0378	100
2	21	160	5962.16	0	87.1278	100
2	21	160	6300.18	0	89.5636	100
2	21	160	8052.68	0	101.257	100
2	21	160	9552.97	0	110.287	100
2	21	160	9747.99	0	111.407	100
2	21	160	9768.79	0	111.526	100
2	21	160	9989.8	0	112.78	100
2	21	160	10452.6	0	115.363	100
2	21	160	13169.8	0	129.492	100
2	21	160	16992	0	147.088	100
2	21	160	19516.8	0	157.637	100
2	21	160	22192.3	0	168.096	100
2	21	160	22192.3	0	168.096	100
2	35	270	167494	112738	461.801	44.7792
2	35	270	99352	49556.4	355.667	64.7723
2	35	270	234279	105119	546.163	69.9447
2	35	270	104693	36628.4	365.101	79.3056
2	35	270	8156.69	2012.52	101.909	87.7443
2	35	270	104739	25520.5	365.183	87.9727
2	35	270	22826.8	4529.47	170.482	91.161
2	35	270	4961.1	683.84	79.4775	94.8824
2	35	270	43313.4	5772.35	234.837	95.1349
2	35	270	66272.8	8614.32	290.484	95.3137
2	35	270	87921.7	8772.93	334.582	96.8481
2	35	270	26313.6	2410.34	183.04	97.2277
2	35	270	9768.79	832.05	111.526	97.5142
2	35	270	78563.7	6177.97	316.276	97.7949
2	35	270	40492.2	2303.74	227.06	98.643
2	35	270	73527.2	4051.04	305.97	98.7068
2	35	270	28638.1	1570.49	190.953	98.7158
2	35	270	30697.4	1471.69	197.7	98.9503
2	35	270	116965	5244.52	385.908	99.0505
2	35	270	36469.8	1518.49	215.487	99.1504
2	35	270	36493.2	1313.08	215.556	99.3175
2	35	270	148100	4636.08	434.242	99.4461
2	35	270	28580.9	754.05	190.763	99.5715
2	35	270	121243	3091.59	392.901	99.5928
2	35	270	16069	377.02	143.037	99.6406
2	35	270	4747.89	93.61	77.7509	99.7232
2	35	270	71348.3	1357.28	301.402	99.7376
2	35	270	28606.9	457.63	190.849	99.7977
2	35	270	10988.3	171.61	118.282	99.8048
2	35	270	34701.7	496.63	210.199	99.8288
2	35	270	11677.3	156.01	121.934	99.8456
2	35	270	9404.77	124.81	109.428	99.8471
2	35	270	7782.27	98.81	99.5424	99.8569
2	35	270	7782.27	98.81	99.5424	99.8569
2	35	270	17028.4	213.21	147.246	99.8599
2	35	270	21521.5	249.62	165.536	99.8751
2	35	270	13307.6	148.21	130.168	99.8825
2	35	270	17683.7	179.41	150.052	99.8978
2	35	270	21547.5	195.01	165.635	99.9139
2	35	270	16344.6	140.41	144.259	99.9204
2	35	270	15174.5	124.81	138.999	99.9254
2	35	270	7415.65	49.4	97.1694	99.9456
2	35	270	53454	348.42	260.883	99.9474
2	35	270	7088.03	44.2	94.9987	99.9508
2	35	270	7088.03	44.2	94.9987	99.9508
2	35	270	74894.9	418.63	308.803	99.9582
2	35	270	10624.2	54.6	116.307	99.9632
2	35	270	13224.4	67.6	129.761	99.9635
2	35	270	14027.8	52	133.644	99.9774
2	35	270	33633	91.01	206.937	99.9859
2	35	270	51108.7	101.41	255.095	99.9912
2	35	270	65219.7	124.81	288.167	99.9916
2	35	270	4961.1	0	79.4775	100
2	35	270	5514.93	0	83.7963	100
2	35	270	6232.57	0	89.0817	100
2	35	270	6557.59	0	91.375	100
2	35	270	7392.24	0	97.0159	100
2	35	270	7779.67	0	99.5258	100
2	35	270	7878.47	0	100.156	100
2	35	270	7938.28	0	100.535	100
2	35	270	8510.31	0	104.094	100
2	35	270	8510.31	0	104.094	100
2	35	270	9550.37	0	110.272	100
2	35	270	12043.9	0	123.834	100
2	35	270	12043.9	0	123.834	100
2	35	270	12881.2	0	128.066	100
2	35	270	21932.3	0	167.108	100
2	35	270	26370.8	0	183.238	100
2	35	270	26394.2	0	183.32	100
2	35	270	28417.1	0	190.215	100
2	50	350	174153	63797.4	470.892	77.8279
2	50	350	172268	48521.5	468.336	85.0516
2	50	350	15073.1	2217.93	138.534	94.3556
2	50	350	112205	14943.1	377.973	95.1399
2	50	350	117017	12746	385.994	96.4051
2	50	350	129100	12015.3	405.433	97.1607
2	50	350	28638.1	2147.73	190.953	97.9462
2	50	350	2615.76	184.61	57.7104	98.1251
2	50	350	44428.9	3023.98	237.842	98.2243
2	50	350	59234.2	3317.8	274.626	98.6744
2	50	350	38568.1	1820.11	221.6	98.9748
2	50	350	167915	7345.44	462.381	99.0851
2	50	350	99180.4	4313.66	355.359	99.093
2	50	350	3603.82	156.01	67.7387	99.0993
2	50	350	2766.57	114.41	59.3507	99.159
2	50	350	72604.2	2956.38	304.044	99.1783
2	50	350	107927	4204.45	370.698	99.2311
2	50	350	46345.2	1765.51	242.917	99.2565
2	50	350	67645.7	2498.75	293.478	99.2901
2	50	350	55950.2	2038.52	266.904	99.3045
2	50	350	75113.3	2641.76	309.253	99.3404
2	50	350	44860.5	1492.49	238.994	99.3932
2	50	350	60651.2	1721.3	277.891	99.5219
2	50	350	37881.7	941.26	219.619	99.6083
2	50	350	126807	3036.98	401.816	99.6294
2	50	350	149135	3523.21	435.757	99.6369
2	50	350	47556.9	1112.87	246.072	99.642
2	50	350	81158.7	1848.71	321.457	99.6562
2	50	350	16386.2	327.62	144.442	99.7173
2	50	350	46667.6	871.05	243.76	99.745
2	50	350	29257	522.63	193.005	99.7612
2	50	350	98829.3	1752.51	354.73	99.7639
2	50	350	98829.3	1752.51	354.73	99.7639
2	50	350	41597.3	660.44	230.138	99.7999
2	50	350	6092.17	88.41	88.0727	99.8252
2	50	350	36384	410.82	215.234	99.88
2	50	350	12532.8	140.41	126.322	99.8814
2	50	350	20619.2	83.2	162.028	99.9744
2	50	350	55011.5	202.81	264.656	99.9776
2	50	350	20546.4	72.8	161.742	99.9789
2	50	350	8996.54	31.2	107.027	99.9796
2	50	350	68659.7	174.21	295.669	99.9872
2	50	350	56779.6	135.21	268.876	99.9884
2	50	350	19051.3	44.2	155.746	99.9888
2	50	350	38666.9	88.41	221.883	99.9891
2	50	350	29106.2	59.8	192.507	99.9907
2	50	350	2420.75	0	55.5175	100
2	50	350	4508.67	0	75.7669	100
2	50	350	5184.71	0	81.2489	100
2	50	350	5468.13	0	83.44	100
2	50	350	5798.35	0	85.9226	100
2	50	350	6242.98	0	89.1561	100
2	50	350	6484.79	0	90.8663	100
2	50	350	11427.7	0	120.624	100
2	50	350	12283.1	0	125.058	100
2	50	350	12283.1	0	125.058	100
2	50	350	15858.4	0	142.097	100
2	50	350	20034.2	0	159.713	100
2	50	350	29907	0	195.138	100
2	50	350	31571.1	0	200.493	100
2	50	350	32442.2	0	203.24	100
2	50	350	44514.7	0	238.071	100
3	10	90	212615	159403	520.298	35.0838
3	10	90	284975	209601	602.363	36.9215
3	10	90	197698	120073	501.714	52.667
3	10	90	124038	72903.2	397.404	54.9403
3	10	90	201065	115070	505.968	56.7049
3	10	90	156033	81278.3	445.721	62.4043
3	10	90	128118	63774	403.886	64.8801
3	10	90	94026.9	44288.5	346.004	67.6735
3	10	90	142104	62622.2	425.361	70.7461
3	10	90	147400	62232.1	433.216	72.5669
3	10	90	80828.5	30141	320.802	77.2286
3	10	90	10047	3726.02	113.103	77.4154
3	10	90	8050.08	2940.78	101.241	77.9203
3	10	90	66205.2	22943.8	290.336	79.5986
3	10	90	13055.4	4248.66	128.929	81.4351
3	10	90	203683	62968	509.252	82.8112
3	10	90	59936.2	18000.9	276.248	83.5409
3	10	90	62385.6	17917.7	281.836	84.6079
3	10	90	229578	62962.8	540.655	85.6375
3	10	90	73103.4	18975.9	305.087	86.7749
3	10	90	173976	42949.4	470.652	87.7341
3	10	90	172856	42502.2	469.134	87.8076
3	10	90	241942	57307.4	555.023	88.4721
3	10	90	16037.8	3663.62	142.898	89.0818
3	10	90	14373.7	3187.79	135.282	89.5556
3	10	90	79289.2	15515.1	317.733	91.3441
3	10	90	61228.5	11965.9	279.211	91.3605
3	10	90	56280.4	10390.2	267.691	92.0677
3	10	90	71915.1	12717.4	302.597	92.5636
3	10	90	59330.4	10273.2	274.849	92.7948
3	10	90	29764	4885.69	194.671	93.3495
3	10	90	86754.2	12792.8	332.354	94.3375
3	10	90	12956.6	1892.91	128.44	94.4158
3	10	90	23539.2	2857.57	173.121	95.7703
3	10	90	136909	13224.4	417.513	96.998
3	10	90	13679.4	1315.68	131.974	97.0172
3	10	90	36134.4	3416.61	214.494	97.0925
3	10	90	37067.8	2672.96	217.247	98.0636
3	10	90	26433.2	1658.9	183.455	98.4278
3	10	90	71850.1	3627.22	302.461	98.8657
3	10	90	16586.4	722.84	145.322	99.0902
3	10	90	13133.4	462.83	129.313	99.3384
3	10	90	7413.05	213.21	97.1524	99.5122
3	10	90	142197	3013.58	425.501	99.6915
3	10	90	17449.7	306.82	149.056	99.7668
3	10	90	32977.8	418.63	204.911	99.857
3	10	90	6768.21	75.4	92.8308	99.8824
3	10	90	154197	1495.09	443.091	99.9045
3	10	90	8479.11	80.6	103.904	99.9073
3	10	90	23068.6	189.81	171.382	99.9254
3	10	90	54912.7	439.43	264.418	99.9284
3	10	90	25268.3	158.61	179.367	99.9503
3	10	90	7623.66	28.6	98.5228	99.977
3	10	90	13518.2	26	131.194	99.9916
3	10	90	32587.8	41.6	203.696	99.9954
3	10	90	494.03	0	25.0802	100
3	10	90	746.24	0	30.8244	100
3	10	90	868.45	0	33.2527	100
3	10	90	1042.66	0	36.4356	100
3	10	90	2085.33	0	51.5279	100
3	10	90	2139.93	0	52.1981	100
3	10	90	2189.33	0	52.7972	100
3	10	90	2285.54	0	53.9448	100
3	10	90	2334.94	0	54.5247	100
3	10	90	2763.97	0	59.3228	100
3	10	90	2930.38	0	61.0825	100
3	10	90	2969.38	0	61.4877	100
3	10	90	2971.98	0	61.5146	100
3	10	90	3234.59	0	64.1748	100
3	10	90	3343.8	0	65.2492	100
3	10	90	3364.6	0	65.4518	100
3	10	90	3497.21	0	66.7292	100
3	10	90	3601.22	0	67.7142	100
3	10	90	4399.46	0	74.8436	100
3	10	90	4747.89	0	77.7509	100
3	10	90	5816.55	0	86.0573	100
3	10	90	6336.58	0	89.822	100
3	10	90	6445.79	0	90.5927	100
3	10	90	6760.41	0	92.7773	100
3	10	90	6991.82	0	94.3518	100
3	10	90	7199.83	0	95.745	100
3	10	90	7397.44	0	97.0501	100
3	10	90	7847.27	0	99.9573	100
3	10	90	9672.58	0	110.975	100
3	10	90	9820.79	0	111.822	100
3	10	90	10398	0	115.062	100
3	10	90	11321.1	0	120.06	100
3	10	90	13812	0	132.612	100
3	10	90	15907.8	0	142.318	100
3	10	90	16297.8	0	144.052	100
3	10	90	16297.8	0	144.052	100
3	10	90	17402.8	0	148.856	100
3	10	90	35479.1	0	212.54	100
3	21	160	235538	134464	547.628	56.8659
3	21	160	90303.4	43955.6	339.084	66.0402
3	21	160	252015	118864	566.459	67.6083
3	21	160	22481	8655.92	169.185	76.1083
3	21	160	65027.3	24475.3	287.742	76.9087
3	21	160	108310	40565	371.354	77.0793
3	21	160	165643	60198.8	459.242	78.091
3	21	160	54527.9	19267.2	263.49	78.9962
3	21	160	89398.6	30593.4	337.381	79.9808
3	21	160	225735	75557.9	536.111	80.6348
3	21	160	20234.4	6588.8	160.509	81.4188
3	21	160	63605	19724.8	284.578	82.7304
3	21	160	58500.9	17766.9	272.921	83.2632
3	21	160	43391.4	12493.8	235.048	84.5498
3	21	160	36553	9976.8	215.733	85.7406
3	21	160	195267	52250.1	498.619	86.1583
3	21	160	156696	37273.2	446.667	88.3986
3	21	160	136906	31303.3	417.509	89.0667
3	21	160	14597.3	3258	136.33	89.4557
3	21	160	106973	21877.7	369.056	90.7511
3	21	160	20398.2	3882.03	161.158	91.6977
3	21	160	49910	9235.76	252.086	92.0397
3	21	160	6292.38	1112.87	89.5081	92.5622
3	21	160	35965.4	5774.95	213.992	93.5658
3	21	160	82854	11734.5	324.797	94.67
3	21	160	161914	22275.5	454.044	94.8971
3	21	160	32837.4	4181.05	204.475	95.4567
3	21	160	62786	7465.05	282.739	95.9003
3	21	160	82594	9071.95	324.287	96.3598
3	21	160	105917	10743.9	367.23	96.7694
3	21	160	41914.5	4196.65	231.013	96.8318
3	21	160	22049.3	2124.33	167.553	97.0095
3	21	160	3973.04	366.62	71.1241	97.1969
3	21	160	71746.1	6430.19	302.242	97.3169
3	21	160	48628.1	4121.25	248.828	97.5328
3	21	160	34904.5	2685.96	210.812	97.8653
3	21	160	58329.3	4357.86	272.52	97.9579
3	21	160	24808.1	1814.91	177.726	98.0212
3	21	160	12121.9	884.05	124.234	98.0305
3	21	160	126204	7712.06	400.859	98.4894
3	21	160	84754.7	5059.9	328.501	98.5413
3	21	160	26836.2	1580.9	184.848	98.5702
3	21	160	31430.7	1827.91	200.047	98.5975
3	21	160	45227.1	2436.35	239.969	98.7497
3	21	160	41579.1	1770.71	230.087	99.1212
3	21	160	54798.3	2116.53	264.143	99.2409
3	21	160	196738	7218.03	500.495	99.2973
3	21	160	4123.85	130.01	72.4614	99.4402
3	21	160	28110.3	790.45	189.185	99.5285
3	21	160	27343.2	767.05	186.586	99.5301
3	21	160	72614.6	1866.91	304.065	99.5878
3	21	160	58992.3	1352.08	274.065	99.653
3	21	160	3242.39	59.8	64.2522	99.7495
3	21	160	2766.57	39	59.3507	99.8326
3	21	160	23292.2	283.42	172.211	99.8658
3	21	160	56540.4	527.83	268.309	99.9098
3	21	160	6164.97	33.8	88.5973	99.9594
3	21	160	6747.41	26	92.688	99.9761
3	21	160	16615	62.4	145.447	99.977
3	21	160	28456.1	104.01	190.346	99.9779
3	21	160	81969.9	286.02	323.059	99.9794
3	21	160	47169.4	161.21	245.067	99.98
3	21	160	13775.6	39	132.437	99.9849
3	21	160	27985.5	72.8	188.765	99.9867
3	21	160	37476.1	80.6	218.44	99.99
3	21	160	23006.2	44.2	171.15	99.9916
3	21	160	70516.2	80.6	299.64	99.9961
3	21	160	720.24	0	30.2826	100
3	21	160	720.24	0	30.2826	100
3	21	160	793.05	0	31.7764	100
3	21	160	1211.67	0	39.2778	100
3	21	160	1253.28	0	39.9465	100
3	21	160	1786.31	0	47.6907	100
3	21	160	2303.74	0	54.1591	100
3	21	160	2327.14	0	54.4335	100
3	21	160	2327.14	0	54.4335	100
3	21	160	2337.54	0	54.555	100
3	21	160	2467.55	0	56.0516	100
3	21	160	2522.15	0	56.6683	100
3	21	160	4495.67	0	75.6575	100
3	21	160	4727.08	0	77.5803	100
3	21	160	5764.55	0	85.6718	100
3	21	160	6175.37	0	88.672	100
3	21	160	6292.38	0	89.5081	100
3	21	160	7405.25	0	97.1013	100
3	21	160	30159.2	0	195.959	100
3	21	160	35965.4	0	213.992	100
3	35	270	285825	161098	603.261	57.6859
3	35	270	156961	85859.8	447.045	59.5427
3	35	270	211094	110361	518.433	62.1984
3	35	270	161277	76860.6	453.15	67.1
3	35	270	147052	65867.2	432.703	70.0223
3	35	270	78048.9	28222.1	315.238	78.2563
3	35	270	253513	91093.9	568.139	78.4606
3	35	270	44990.5	15018.5	239.34	80.7133
3	35	270	126531	36277.4	401.379	84.6483
3	35	270	167806	47112.2	462.231	85.1239
3	35	270	39226	10262.8	223.482	86.6174
3	35	270	70968.7	18455.9	300.6	86.7382
3	35	270	70968.7	18455.9	300.6	86.7382
3	35	270	127660	30307.4	403.164	88.4324
3	35	270	19009.7	4053.64	155.576	90.153
3	35	270	52231.9	8941.94	257.883	92.9166
3	35	270	109238	16149.6	372.942	94.3156
3	35	270	28318.3	4014.64	189.884	94.6621
3	35	270	102665	14048.6	361.547	94.938
3	35	270	101047	13822.4	358.688	94.9407
3	35	270	79013.6	10213.4	317.18	95.3527
3	35	270	78810.7	10179.6	316.773	95.3579
3	35	270	64567.1	8112.49	286.722	95.5464
3	35	270	72401.4	9058.94	303.619	95.5742
3	35	270	46724.8	5738.54	243.91	95.6959
3	35	270	34595.1	4126.45	209.876	95.8805
3	35	270	52926.2	6248.18	259.591	95.9438
3	35	270	110096	12933.2	374.404	95.9737
3	35	270	24178.8	2730.16	175.458	96.2057
3	35	270	85688.1	9214.95	330.305	96.4734
3	35	270	109576	11612.3	373.519	96.5501
3	35	270	100181	10075.6	357.148	96.8105
3	35	270	42598.4	4225.25	232.89	96.8762
3	35	270	55825.3	5473.33	266.607	96.9301
3	35	270	64145.8	5273.12	285.785	97.6431
3	35	270	19862.6	1323.48	159.028	98.28
3	35	270	32509.8	2113.93	203.452	98.3419
3	35	270	59249.8	3432.21	274.662	98.6058
3	35	270	29719.8	1625.1	194.526	98.7214
3	35	270	43360.2	2119.13	234.964	98.9196
3	35	270	8936.74	374.42	106.671	99.1424
3	35	270	86340.8	3590.82	331.561	99.1519
3	35	270	25882	1003.66	181.532	99.2364
3	35	270	93816.2	3629.82	345.616	99.239
3	35	270	35994	1229.87	214.077	99.3684
3	35	270	19204.8	486.23	156.372	99.5971
3	35	270	20842.8	499.23	162.905	99.6293
3	35	270	8622.12	200.21	104.776	99.6462
3	35	270	117899	2678.16	387.445	99.6576
3	35	270	28201.3	618.84	189.491	99.6749
3	35	270	21981.7	481.03	167.296	99.6763
3	35	270	10881.6	215.81	117.707	99.7207
3	35	270	3432.21	62.4	66.1062	99.7549
3	35	270	54803.5	982.86	264.155	99.7598
3	35	270	58818.1	1037.46	273.66	99.7657
3	35	270	27769.7	488.83	188.036	99.7664
3	35	270	13604	210.61	131.61	99.8074
3	35	270	43422.6	665.64	235.133	99.8102
3	35	270	24410.3	358.82	176.296	99.8218
3	35	270	145991	2009.92	431.14	99.8385
3	35	270	5923.16	78	86.8424	99.8489
3	35	270	18970.7	244.41	155.417	99.8538
3	35	270	32980.4	418.63	204.919	99.857
3	35	270	12361.1	135.21	125.454	99.8856
3	35	270	16620.2	179.41	145.47	99.8878
3	35	270	3632.42	36.4	68.0069	99.8997
3	35	270	35460.9	351.02	212.486	99.9015
3	35	270	31786.9	260.02	201.177	99.926
3	35	270	60932.1	478.43	278.534	99.9304
3	35	270	54124.8	390.02	262.515	99.9388
3	35	270	115530	816.45	383.533	99.9406
3	35	270	4071.84	28.6	72.003	99.9411
3	35	270	63264.4	275.62	283.815	99.9712
3	35	270	18091.9	70.2	151.774	99.9758
3	35	270	11848.9	33.8	122.827	99.9848
3	35	270	17072.6	39	147.437	99.9891
3	35	270	37577.5	85.81	218.735	99.9891
3	35	270	26763.4	54.6	184.597	99.9908
3	35	270	34184.2	65	208.626	99.9917
3	35	270	57432.2	101.41	270.416	99.9926
3	35	270	343.22	0	20.9046	100
3	35	270	366.62	0	21.6054	100
3	35	270	405.62	0	22.7256	100
3	35	270	439.43	0	23.6537	100
3	35	270	439.43	0	23.6537	100
3	35	270	478.43	0	24.6811	100
3	35	270	925.66	0	34.3306	100
3	35	270	1133.67	0	37.9925	100
3	35	270	1357.28	0	41.5709	100
3	35	270	1518.49	0	43.9705	100
3	35	270	1955.32	0	49.8958	100
3	35	270	2503.95	0	56.4635	100
3	35	270	2535.15	0	56.8142	100
3	35	270	3078.59	0	62.6082	100
3	35	270	7192.03	0	95.6931	100
3	35	270	8333.5	0	103.007	100
3	35	270	11232.7	0	119.591	100
3	35	270	11466.7	0	120.83	100
3	35	270	14839.1	0	137.454	100
3	35	270	15522.9	0	140.586	100
3	35	270	16058.6	0	142.991	100
3	35	270	16201.6	0	143.626	100
3	35	270	17044	0	147.313	100
3	35	270	20356.6	0	160.993	100
3	35	270	20676.4	0	162.253	100
3	50	350	324658	112504	642.937	79.6009
3	50	350	101580	16157.4	359.633	93.6563
3	50	350	136474	19316.6	416.851	94.675
3	50	350	94130.9	6409.39	346.195	98.2232
3	50	350	2576.75	166.41	57.2784	98.3588
3	50	350	48126.3	2615.76	247.54	98.7329
3	50	350	107675	4948.1	370.265	99.0149
3	50	350	40635.2	1768.11	227.461	99.0924
3	50	350	111755	4342.26	377.214	99.2341
3	50	350	88077.7	3135.79	334.879	99.3282
3	50	350	190495	6607	492.49	99.3541
3	50	350	134048	4649.08	413.129	99.3541
3	50	350	85662.1	2587.16	330.255	99.4751
3	50	350	70825.7	2007.32	300.297	99.5229
3	50	350	108161	2849.77	371.1	99.5723
3	50	350	22475.8	569.43	169.166	99.5967
3	50	350	28539.3	712.44	190.624	99.6056
3	50	350	104274	2477.95	364.371	99.6337
3	50	350	10179.6	215.81	113.847	99.6913
3	50	350	23055.6	397.82	171.334	99.7733
3	50	350	46524.6	725.44	243.386	99.8053
3	50	350	22512.2	343.22	169.303	99.8118
3	50	350	57783.3	785.25	271.241	99.8416
3	50	350	42491.8	455.03	232.599	99.8892
3	50	350	57733.9	579.83	271.126	99.8994
3	50	350	63020	587.64	283.266	99.91
3	50	350	170380	1495.09	465.763	99.9178
3	50	350	141134	1203.87	423.907	99.9212
3	50	350	150237	1206.47	437.365	99.928
3	50	350	41776.7	325.02	230.633	99.9314
3	50	350	28008.9	202.81	188.844	99.9384
3	50	350	300027	2113.93	618.066	99.9409
3	50	350	26987	137.81	185.367	99.9635
3	50	350	11224.9	57.2	119.549	99.9636
3	50	350	30330.8	148.21	196.516	99.9658
3	50	350	11172.9	52	119.272	99.9682
3	50	350	32860.8	140.41	204.547	99.9721
3	50	350	20192.8	26	160.344	99.9954
3	50	350	134384	161.21	413.646	99.9958
3	50	350	29428.6	31.2	193.571	99.9965
3	50	350	40825.1	41.6	227.991	99.9967
3	50	350	44142.8	41.6	237.075	99.9971
3	50	350	377.02	0	21.9097	100
3	50	350	561.63	0	26.7412	100
3	50	350	566.83	0	26.8647	100
3	50	350	811.25	0	32.139	100
3	50	350	988.06	0	35.4688	100
3	50	350	1120.67	0	37.7741	100
3	50	350	1825.31	0	48.2085	100
3	50	350	2563.75	0	57.1338	100
3	50	350	3986.04	0	71.2403	100
3	50	350	6734.4	0	92.5986	100
3	50	350	6893.01	0	93.6827	100
3	50	350	8109.89	0	101.616	100
3	50	350	10990.9	0	118.296	100
3	50	350	11534.3	0	121.185	100
3	50	350	15190.1	0	139.071	100
3	50	350	25442.5	0	179.985	100
3	50	350	32868.6	0	204.572	100
3	50	350	82508.2	0	324.118	100
4	10	90	10723	8853.53	116.846	24.9764
4	10	90	22478.3	17439.2	169.175	31.6647
4	10	90	40497.4	30622	227.075	34.2478
4	10	90	128261	95579.1	404.112	35.6712
4	10	90	27036.4	18975.9	185.537	41.1995
4	10	90	12844.8	8614.32	127.885	45.0785
4	10	90	66122	44252.1	290.154	45.2503
4	10	90	10377.2	6911.22	114.946	45.6486
4	10	90	20242.2	13149	160.54	47.6458
4	10	90	26927.2	17400.2	185.162	48.0547
4	10	90	24446.7	15447.5	176.427	49.7705
4	10	90	38911.3	23851.2	222.584	52.0099
4	10	90	11115.7	6765.61	118.966	52.5149
4	10	90	12434	7311.64	125.823	54.9071
4	10	90	54962.1	30700	264.537	58.2541
4	10	90	41792.3	21799.7	230.676	62.3269
4	10	90	26350	13533.8	183.166	63.1905
4	10	90	32733.4	16344.6	204.15	64.7163
4	10	90	47811.7	23401.4	246.73	65.7578
4	10	90	18203.7	8671.52	152.242	67.1221
4	10	90	26815.4	12636.8	184.777	67.6498
4	10	90	19730	8848.33	158.496	69.9668
4	10	90	26649	11427.7	184.202	71.9188
4	10	90	10333	4071.84	114.701	75.2631
4	10	90	31695.9	11503.1	200.889	78.1366
4	10	90	522.63	184.61	25.796	79.0062
4	10	90	21737.3	7337.64	166.363	80.3878
4	10	90	35208.7	10923.3	211.729	82.7196
4	10	90	43617.6	12722.6	235.66	84.2468
4	10	90	14157.9	4079.65	134.262	84.5318
4	10	90	38945.1	10340.8	222.68	86.3179
4	10	90	46259.4	11786.5	242.692	87.1389
4	10	90	12857.8	3250.2	127.949	87.2908
4	10	90	20595.8	4719.28	161.937	89.0316
4	10	90	3848.23	839.85	69.998	89.8044
4	10	90	1825.31	392.62	48.2085	90.0241
4	10	90	21183.5	3863.83	164.23	92.2101
4	10	90	43617.6	7077.63	235.66	93.4636
4	10	90	42829.8	6505.59	233.522	94.0801
4	10	90	18572.9	2607.96	153.778	94.7382
4	10	90	27254.8	3798.83	186.285	94.7963
4	10	90	14456.9	1859.11	135.673	95.3885
4	10	90	31560.7	4045.84	200.46	95.4102
4	10	90	9914.4	1144.07	112.354	96.0801
4	10	90	13882.2	1500.29	132.949	96.4472
4	10	90	9425.57	855.45	109.549	97.2658
4	10	90	24254.3	2113.93	175.731	97.4269
4	10	90	16422.6	1333.88	144.603	97.6852
4	10	90	38687.7	2847.17	221.943	98.0035
4	10	90	327.62	23.4	20.424	98.0912
4	10	90	15041.9	1071.26	138.391	98.0994
4	10	90	12010.1	795.65	123.66	98.2949
4	10	90	13492.2	863.25	131.068	98.3816
4	10	90	7753.67	478.43	99.3593	98.4673
4	10	90	1534.09	85.81	44.1957	98.6771
4	10	90	13416.8	595.44	130.701	99.0651
4	10	90	4183.65	184.61	72.9849	99.0731
4	10	90	40507.8	1690.1	227.104	99.1478
4	10	90	18957.7	582.43	155.363	99.4615
4	10	90	1822.71	54.6	48.1741	99.4815
4	10	90	5743.75	145.61	85.5171	99.5964
4	10	90	434.23	10.4	23.5134	99.6293
4	10	90	8224.29	135.21	102.33	99.7892
4	10	90	16412.2	221.01	144.557	99.8437
4	10	90	4272.06	52	73.752	99.8657
4	10	90	4607.48	52	76.5926	99.8801
4	10	90	19821	213.21	158.861	99.8884
4	10	90	4862.29	52	78.682	99.8894
4	10	90	10925.9	101.41	117.946	99.9106
4	10	90	11900.9	98.81	123.096	99.9243
4	10	90	7155.63	54.6	95.4507	99.9333
4	10	90	10322.6	59.8	114.644	99.9559
4	10	90	18822.5	106.61	154.808	99.9574
4	10	90	4188.85	20.8	73.0302	99.965
4	10	90	4391.66	20.8	74.7772	99.9674
4	10	90	6835.81	31.2	93.2932	99.9692
4	10	90	6310.58	26	89.6375	99.9736
4	10	90	30284	104.01	196.364	99.9799
4	10	90	7342.84	18.2	96.6912	99.9877
4	10	90	9984.6	20.8	112.751	99.9905
4	10	90	7553.45	10.4	98.0681	99.9949
4	10	90	8551.91	5.2	104.349	99.9985
4	10	90	20299.4	7.8	160.767	99.9992
4	10	90	24098.2	7.8	175.165	99.9994
4	10	90	356.22	0	21.2968	100
4	10	90	395.22	0	22.4323	100
4	10	90	764.45	0	31.1982	100
4	10	90	1053.06	0	36.6169	100
4	10	90	2649.56	0	58.0821	100
4	10	90	3299.6	0	64.8165	100
4	10	90	5917.96	0	86.8043	100
4	10	90	6820.21	0	93.1867	100
4	10	90	7002.22	0	94.4219	100
4	10	90	8871.73	0	106.282	100
4	10	90	9519.17	0	110.092	100
4	10	90	12457.4	0	125.941	100
4	21	160	382.22	382.22	22.0603	0
4	21	160	15247.3	12314.3	139.332	27.4184
4	21	160	112064	89276.4	377.736	28.8942
4	21	160	18097.1	13507.8	151.796	35.5142
4	21	160	46225.6	31721.9	242.603	43.152
4	21	160	21921.9	14893.7	167.068	44.0003
4	21	160	33765.6	16352.4	207.344	66.2977
4	21	160	561.63	265.22	26.7412	67.5486
4	21	160	44200.1	20468.4	237.228	68.4868
4	21	160	34363.7	13656	209.173	74.9483
4	21	160	51997.9	19597.4	257.305	76.8624
4	21	160	68794.9	24847.1	295.96	78.2941
4	21	160	74842.9	24412.9	308.696	81.3705
4	21	160	11846.3	3658.42	122.814	82.8381
4	21	160	31404.7	7215.43	199.964	88.9871
4	21	160	67263.4	12212.9	292.647	92.2632
4	21	160	21381.1	3791.03	164.995	92.5339
4	21	160	2828.97	473.23	60.0163	93.1583
4	21	160	51405.1	8221.69	255.834	93.6036
4	21	160	18146.5	2873.17	152.003	93.6998
4	21	160	25499.7	3687.02	180.187	94.5019
4	21	160	2873.17	278.22	60.4833	96.9867
4	21	160	17777.3	1664.1	150.448	97.136
4	21	160	19532.4	1812.31	157.7	97.1737
4	21	160	16196.4	1443.09	143.603	97.3404
4	21	160	11640.9	917.86	121.744	97.786
4	21	160	8250.3	611.04	102.492	97.9844
4	21	160	34626.3	2405.14	209.97	98.1694
4	21	160	5707.34	390.02	85.2456	98.2136
4	21	160	58266.9	3661.02	272.374	98.425
4	21	160	37377.2	2121.73	218.152	98.6475
4	21	160	21092.5	1131.07	163.877	98.7582
4	21	160	27704.7	1482.09	187.816	98.7627
4	21	160	42000.3	2223.13	231.25	98.7822
4	21	160	2826.37	148.21	59.9887	98.7992
4	21	160	27605.9	1398.88	187.48	98.8593
4	21	160	17067.4	813.85	147.414	98.9587
4	21	160	11256.1	533.03	119.715	98.9695
4	21	160	7428.65	340.62	97.2546	99.0182
4	21	160	35835.3	1604.3	213.605	99.0528
4	21	160	11081.9	486.23	118.785	99.0809
4	21	160	504.43	20.8	25.3429	99.1627
4	21	160	4568.47	187.21	76.2677	99.1705
4	21	160	26565.8	1008.86	183.915	99.2599
4	21	160	20312.4	769.65	160.818	99.2624
4	21	160	12345.5	447.23	125.375	99.3105
4	21	160	44168.8	1445.69	237.145	99.4078
4	21	160	13874.4	434.23	132.912	99.4463
4	21	160	7095.83	221.01	95.051	99.4503
4	21	160	5782.75	169.01	85.8069	99.5003
4	21	160	16719	483.63	145.902	99.508
4	21	160	7436.45	213.21	97.3056	99.5145
4	21	160	6232.57	174.21	89.0817	99.5327
4	21	160	7987.68	202.81	100.848	99.5954
4	21	160	27163.8	660.44	185.973	99.6209
4	21	160	29852.4	722.84	194.96	99.6232
4	21	160	112842	2506.55	379.044	99.6689
4	21	160	24789.9	504.43	177.661	99.7097
4	21	160	11131.3	221.01	119.049	99.7202
4	21	160	6001.16	114.41	87.4123	99.7368
4	21	160	3031.78	57.2	62.1304	99.7409
4	21	160	15314.9	288.62	139.641	99.7413
4	21	160	4092.65	75.4	72.1867	99.7499
4	21	160	5049.5	91.01	80.1824	99.758
4	21	160	25926.2	431.63	181.687	99.7852
4	21	160	10052.2	163.81	113.132	99.792
4	21	160	14716.9	234.01	136.887	99.7995
4	21	160	40312.8	631.84	226.557	99.8038
4	21	160	17049.2	262.62	147.335	99.8088
4	21	160	20320.2	293.82	160.849	99.8261
4	21	160	4053.64	57.2	71.8419	99.8324
4	21	160	41815.7	587.64	230.741	99.8334
4	21	160	1783.71	23.4	47.656	99.8497
4	21	160	36287.8	470.63	214.949	99.8523
4	21	160	18986.3	239.21	155.48	99.8586
4	21	160	6895.61	85.81	93.7004	99.8612
4	21	160	48542.3	603.24	248.608	99.8615
4	21	160	3359.4	41.6	65.4012	99.8622
4	21	160	21292.7	260.02	164.653	99.8651
4	21	160	10717.8	130.01	116.818	99.8664
4	21	160	22860.6	273.02	170.608	99.8695
4	21	160	53550.2	618.84	261.117	99.8758
4	21	160	59853	665.64	276.057	99.8827
4	21	160	2670.36	28.6	58.3096	99.8892
4	21	160	21290.1	210.61	164.643	99.9016
4	21	160	9948.2	96.21	112.545	99.9049
4	21	160	13021.6	122.21	128.762	99.9091
4	21	160	4170.65	39	72.8714	99.9096
4	21	160	21620.3	195.01	165.915	99.9143
4	21	160	9625.78	83.21	110.706	99.9196
4	21	160	7449.45	62.4	97.3906	99.9233
4	21	160	13380.4	106.61	130.524	99.9289
4	21	160	7072.43	54.6	94.8941	99.9322
4	21	160	7080.23	54.6	94.9465	99.9323
4	21	160	14581.7	111.81	136.257	99.9329
4	21	160	11799.5	88.41	122.571	99.9351
4	21	160	7506.65	54.6	97.7638	99.938
4	21	160	41053.9	293.82	228.629	99.9395
4	21	160	46215.2	312.02	242.576	99.9445
4	21	160	3934.04	26	70.7741	99.9463
4	21	160	7504.05	46.8	97.7469	99.9507
4	21	160	13991.4	85.81	133.471	99.952
4	21	160	19948.4	111.81	159.371	99.958
4	21	160	5156.11	28.6	81.0245	99.9587
4	21	160	79354.2	397.82	317.863	99.9645
4	21	160	15234.3	72.8	139.273	99.967
4	21	160	18206.3	85.81	152.253	99.9676
4	21	160	8278.9	39	102.669	99.9677
4	21	160	7428.65	33.8	97.2546	99.9693
4	21	160	5215.91	23.4	81.493	99.97
4	21	160	36602.4	153.41	215.879	99.9729
4	21	160	43498	182.01	235.337	99.9729
4	21	160	5637.14	23.4	84.7197	99.9733
4	21	160	8356.9	18.2	103.152	99.9898
4	21	160	7371.44	13	96.8794	99.9926
4	21	160	13372.6	20.8	130.486	99.9939
4	21	160	15338.3	20.8	139.747	99.995
4	21	160	19763.8	20.8	158.632	99.9966
4	21	160	3843.03	2.6	69.9507	99.9982
4	21	160	387.42	0	22.2099	100
4	21	160	405.62	0	22.7256	100
4	21	160	408.22	0	22.7983	100
4	21	160	938.66	0	34.5708	100
4	21	160	1427.49	0	42.6326	100
4	21	160	3525.81	0	67.0015	100
4	21	160	4615.28	0	76.6574	100
4	21	160	7509.25	0	97.7807	100
4	21	160	8268.5	0	102.605	100
4	21	160	16391.4	0	144.465	100
4	35	270	16716.4	13281.6	145.89	29.1791
4	35	270	33614.8	23549.6	206.881	41.3619
4	35	270	45656.1	28573.1	241.104	50.4906
4	35	270	27912.7	16225	188.519	55.6827
4	35	270	20478.8	7457.25	161.476	78.0259
4	35	270	7028.22	2353.14	94.5971	80.6267
4	35	270	40346.6	12460	226.652	82.8382
4	35	270	22259.9	5130.11	168.352	88.9362
4	35	270	11401.7	2381.74	120.487	90.4525
4	35	270	11453.7	2353.14	120.761	90.6878
4	35	270	19059.2	3726.02	155.778	91.356
4	35	270	9831.19	1664.1	111.881	93.036
4	35	270	23645.8	3931.44	173.513	93.2205
4	35	270	9786.99	1567.89	111.63	93.5879
4	35	270	2974.58	455.03	61.5415	94.017
4	35	270	37304.4	5608.54	217.939	94.1705
4	35	270	18523.5	2592.36	153.574	94.7645
4	35	270	7574.26	1021.86	98.2031	95.0446
4	35	270	18271.3	2454.55	152.525	95.0762
4	35	270	11529.1	1461.29	121.158	95.4876
4	35	270	12551	1575.69	126.413	95.5517
4	35	270	16331.6	1874.71	144.201	96.1108
4	35	270	9844.19	1045.26	111.955	96.5401
4	35	270	30102	3169.59	195.773	96.5833
4	35	270	13973.2	1388.48	133.384	96.8677
4	35	270	15551.5	1422.29	140.715	97.2342
4	35	270	49858	4451.47	251.955	97.3322
4	35	270	26880.4	2381.74	185.001	97.3625
4	35	270	21284.9	1809.71	164.623	97.5208
4	35	270	4201.85	252.22	73.1434	98.5294
4	35	270	1671.9	96.21	46.1382	98.6196
4	35	270	24371.3	1401.48	176.155	98.621
4	35	270	9103.15	470.63	107.659	98.8245
4	35	270	9786.99	499.23	111.63	98.8479
4	35	270	19925	1008.86	159.277	98.8607
4	35	270	10733.5	470.63	116.903	99.0819
4	35	270	13825	595.44	132.675	99.1062
4	35	270	9550.37	395.22	110.272	99.1582
4	35	270	57213.8	2285.54	269.902	99.2016
4	35	270	50944.9	2007.32	254.686	99.2179
4	35	270	6458.79	249.62	90.684	99.2402
4	35	270	23110.2	886.65	171.537	99.2485
4	35	270	4880.49	171.61	78.8291	99.3406
4	35	270	10886.9	379.62	117.735	99.3489
4	35	270	18336.3	517.43	152.796	99.526
4	35	270	10543.6	278.22	115.864	99.5714
4	35	270	3520.61	91.01	66.9521	99.5844
4	35	270	10863.5	267.82	117.609	99.6129
4	35	270	30463.4	735.84	196.945	99.6246
4	35	270	18351.9	405.62	152.861	99.6714
4	35	270	6607	140.41	91.7186	99.6902
4	35	270	22733.2	449.83	170.132	99.7217
4	35	270	31932.5	624.04	201.638	99.7268
4	35	270	15476.1	301.62	140.374	99.7279
4	35	270	9350.16	174.21	109.11	99.7457
4	35	270	1687.5	31.2	46.3529	99.7486
4	35	270	31344.9	538.23	199.774	99.775
4	35	270	3380.2	57.2	65.6034	99.7799
4	35	270	28263.7	462.83	189.701	99.7904
4	35	270	16479.8	267.82	144.854	99.7928
4	35	270	31805.1	514.83	201.235	99.7941
4	35	270	12577	197.61	126.544	99.8031
4	35	270	23261	330.22	172.095	99.8309
4	35	270	6071.36	67.6	87.9221	99.8825
4	35	270	4123.85	44.2	72.4614	99.889
4	35	270	325.02	2.6	20.3428	99.9285
4	35	270	8182.69	59.8	102.071	99.9375
4	35	270	55835.8	390.02	266.631	99.9416
4	35	270	14118.9	96.21	134.077	99.9437
4	35	270	17839.7	111.81	150.712	99.9504
4	35	270	23092	137.81	171.469	99.9539
4	35	270	6544.59	33.8	91.2843	99.9629
4	35	270	9802.59	44.2	111.719	99.9697
4	35	270	15668.5	70.2	141.244	99.97
4	35	270	17766.9	75.4	150.404	99.9724
4	35	270	6463.99	26	90.7205	99.9745
4	35	270	3411.4	13	65.9055	99.9765
4	35	270	21232.9	80.6	164.422	99.9766
4	35	270	8622.12	18.2	104.776	99.9903
4	35	270	32171.7	65	202.391	99.9909
4	35	270	8252.9	15.6	102.508	99.9918
4	35	270	8476.51	15.6	103.888	99.9921
4	35	270	5174.31	5.2	81.1673	99.9968
4	35	270	17348.2	10.4	148.622	99.9985
4	35	270	10988.3	5.2	118.282	99.999
4	35	270	699.44	0	29.8422	100
4	35	270	1099.87	0	37.4219	100
4	35	270	2033.32	0	50.8813	100
4	35	270	3811.83	0	69.6662	100
4	35	270	4092.65	0	72.1867	100
4	35	270	4667.28	0	77.088	100
4	35	270	6016.76	0	87.5259	100
4	35	270	6115.57	0	88.2416	100
4	35	270	6443.19	0	90.5744	100
4	35	270	6695.4	0	92.3301	100
4	35	270	7049.02	0	94.737	100
4	35	270	13687.2	0	132.012	100
4	50	350	37769.9	28219.5	219.295	35.4189
4	50	350	17766.9	9178.55	150.404	62.8683
4	50	350	36144.8	18032.1	214.525	64.7629
4	50	350	67286.8	29860.2	292.698	70.4373
4	50	350	35658.5	7163.43	213.077	90.996
4	50	350	8575.32	1658.9	104.491	91.4915
4	50	350	11440.7	2121.73	120.693	92.0135
4	50	350	26526.8	3804.03	183.78	94.5695
4	50	350	13154.2	1214.27	129.416	97.1954
4	50	350	31378.7	2563.75	199.881	97.6646
4	50	350	5774.95	465.43	85.749	97.712
4	50	350	2693.76	169.01	58.5645	98.4284
4	50	350	14417.9	764.45	135.489	98.7791
4	50	350	39790.2	2022.92	225.083	98.8537
4	50	350	12834.4	585.04	127.833	99.0268
4	50	350	8798.93	377.02	105.845	99.113
4	50	350	25934	1076.46	181.714	99.1543
4	50	350	5548.73	200.21	84.0527	99.3146
4	50	350	18406.5	655.24	153.088	99.3283
4	50	350	14202	465.43	134.472	99.4067
4	50	350	49486.2	1554.89	251.013	99.443
4	50	350	28042.7	764.45	188.958	99.5499
4	50	350	36932.6	988.06	216.85	99.5624
4	50	350	21212.1	343.22	164.341	99.7942
4	50	350	15338.3	215.81	139.747	99.8331
4	50	350	43661.8	449.83	235.779	99.8954
4	50	350	8601.32	85.81	104.65	99.9004
4	50	350	30814.5	286.02	198.076	99.9106
4	50	350	8484.31	72.8	103.935	99.9205
4	50	350	9992.4	72.8	112.795	99.9378
4	50	350	10408.4	75.4	115.119	99.9383
4	50	350	9326.76	62.4	108.973	99.9453
4	50	350	7457.25	39	97.4416	99.9622
4	50	350	21804.9	109.21	166.622	99.9646
4	50	350	5312.12	26	82.2411	99.9658
4	50	350	2178.93	10.4	52.6716	99.967
4	50	350	57122.8	241.81	269.687	99.9725
4	50	350	30133.2	85.81	195.874	99.9848
4	50	350	13929	36.4	133.173	99.9866
4	50	350	5993.36	15.6	87.3555	99.9867
4	50	350	51217.9	132.61	255.368	99.9868
4	50	350	29714.6	72.8	194.509	99.9879
4	50	350	52224.1	98.81	257.864	99.9918
4	50	350	11162.5	20.8	119.216	99.992
4	50	350	5889.35	7.8	86.5942	99.9952
4	50	350	39462.6	52	224.155	99.9952
4	50	350	32741.2	26	204.175	99.9978
4	50	350	36430.8	20.8	215.372	99.9986
4	50	350	17571.9	5.2	149.577	99.9995
4	50	350	26981.8	2.6	185.349	99.9999
4	50	350	371.82	0	21.7581	100
4	50	350	678.64	0	29.3951	100
4	50	350	990.66	0	35.5155	100
4	50	350	2064.52	0	51.2702	100
4	50	350	2282.94	0	53.9141	100
4	50	350	4188.85	0	73.0302	100
4	50	350	4690.68	0	77.281	100
4	50	350	5049.5	0	80.1824	100
4	50	350	5418.73	0	83.0623	100
4	50	350	7101.03	0	95.0858	100
4	50	350	7439.05	0	97.3226	100
4	50	350	7610.66	0	98.4388	100
4	50	350	7974.68	0	100.765	100
4	50	350	10892	0	117.763	100
4	50	350	11133.9	0	119.063	100
4	50	350	11201.5	0	119.424	100
4	50	350	11614.9	0	121.608	100
4	50	350	15288.9	0	139.522	100
4	50	350	15759.5	0	141.653	100
4	50	350	33141.6	0	205.42	100

## Sheet: Fig.3E
Diameter	pO2=50 survival prob	pO2=50 lower bound	pO2=50 upper bound	pO2=150 survival prob	pO2=150 lower bound	pO2=150 upper bound	pO2=250 survival prob	pO2=250 lower bound	pO2=250 upper bound	pO2=350 survival prob	pO2=350 lower bound	pO2=350 upper bound
20	0.903849	0.886331	0.918914	0.956927	0.949082	0.96361	0.98131	0.971651	0.98772	0.992006	0.989337	0.994011
60	0.862751	0.841537	0.881524	0.936933	0.927539	0.945182	0.972308	0.96021	0.980801	0.988092	0.984493	0.990864
100	0.807821	0.782679	0.830683	0.908546	0.897654	0.918384	0.959148	0.944234	0.9702	0.982298	0.97746	0.986112
140	0.737594	0.70837	0.764862	0.869165	0.856869	0.880551	0.940121	0.921985	0.954251	0.973757	0.967267	0.978989
180	0.652736	0.619428	0.684613	0.816255	0.80236	0.829382	0.913035	0.891104	0.930893	0.96126	0.952552	0.968423
220	0.556921	0.519989	0.593233	0.748149	0.731633	0.763977	0.875322	0.848491	0.897973	0.943158	0.931451	0.952966
260	0.456674	0.417442	0.496451	0.665155	0.644197	0.685482	0.8244	0.790529	0.853807	0.917325	0.901542	0.930771
300	0.359818	0.320475	0.40114	0.570512	0.543716	0.596901	0.758419	0.714307	0.79765	0.88123	0.859941	0.89966
340	0.273176	0.236188	0.313579	0.470416	0.438128	0.502954	0.67735	0.619995	0.72982	0.832258	0.803756	0.857354
380	0.200852	0.168182	0.238051	0.372645	0.33711	0.409612	0.583998	0.512836	0.651822	0.7684	0.731077	0.801946
420	0.143885	0.116558	0.17634	0.284286	0.248687	0.322792	0.484203	0.402637	0.56662	0.689308	0.642399	0.732624
460	0.101032	0.0791638	0.128102	0.209869	0.177077	0.246912	0.385653	0.300403	0.478547	0.597359	0.541835	0.650494
500	0.0699005	0.0529924	0.0916811	0.150827	0.122634	0.184142	0.295664	0.21423	0.392587	0.498015	0.436995	0.559094
540	0.0478509	0.0351158	0.0648938	0.106164	0.083196	0.134542	0.219181	0.147275	0.313294	0.398827	0.33696	0.464102
580	0.0325135	0.0231087	0.0455673	0.0735801	0.0556168	0.0967508	0.158043	0.0984787	0.243889	0.307301	0.249318	0.372085
620	0.0219787	0.0151357	0.0318155	0.0504327	0.0368032	0.0687494	0.111523	0.064555	0.185875	0.228786	0.178126	0.288791
